# Supplementary material for: Using single-worm RNA sequencing to study C. elegans responses to pathogen infection
Source: BMC Genomics. 2022 Sep 14;23:653. doi: 10.1186/s12864-022-08878-x (PMC9472404; doi:10.1186/s12864-022-08878-x)
Supplement: Supplementary file 4 — Additional file 4: Table S3. Enriched biological processes revealed by standard RNA-seq relative to single-worm RNA-seq. [file 12864_2022_8878_MOESM4_ESM.xlsx]

## Sheet: Sheet1
Table S3. Enriched biological processes revealed by standard RNA-seq relative to single-worm RNA-seq
Notes: ψ Category: 1 - signaling (33 GO terms); 2 - other processes (4 GO terms). # P-value is computed according to the mHG model (Eden et al. 2007 PLoS Comp Bio 3(3):e39). * FDR q-value is the correction of the above p-value for multiple testing using the Benjamini and Hochberg method (Benjamini and Hochberg 1995 J R Statist Soc B 57(1):289-300). § Enrichment (N, B, n, b) is defined as follows:…
GO term	Description	Categoryψ	P-value#	FDR q-value*	Enrichment (N, B, n, b)§
GO:0007186	G protein-coupled receptor signaling pathway	1	1.27e-30	7.64e-27	1.53 (13162,649,5401,408)
GO:0051606	detection of stimulus	1	3.66e-27	1.1e-23	1.87 (13162,216,5401,166)
GO:0009593	detection of chemical stimulus	1	3.03e-26	6.06e-23	1.95 (13162,175,5401,140)
GO:0050906	detection of stimulus involved in sensory perception	1	3.78e-26	5.67e-23	1.91 (13162,190,5401,149)
GO:0050907	detection of chemical stimulus involved in sensory perception	1	2.33e-25	2.8e-22	1.94 (13162,172,5401,137)
GO:0050911	detection of chemical stimulus involved in sensory perception of smell	1	9.03e-25	9.02e-22	1.94 (13162,170,5401,135)
GO:0050877	nervous system process	1	8.02e-20	6.87e-17	1.58 (13162,352,5401,228)
GO:0007606	sensory perception of chemical stimulus	1	1.15e-17	8.62e-15	1.72 (13162,201,5401,142)
GO:0003008	system process	2	1.75e-16	1.16e-13	1.48 (13162,407,5401,248)
GO:0042048	olfactory behavior	1	4.11e-16	2.47e-13	1.72 (13162,181,5401,128)
GO:0007600	sensory perception	1	4.26e-16	2.32e-13	1.67 (13162,210,5401,144)
GO:0007635	chemosensory behavior	1	5.52e-15	2.76e-12	1.64 (13162,216,5401,145)
GO:0006182	cGMP biosynthetic process	1	1.28e-09	5.89e-07	2.22 (13162,34,5401,31)
GO:0042391	regulation of membrane potential	1	5.87e-09	2.52e-06	1.53 (13162,172,5401,108)
GO:0046068	cGMP metabolic process	1	6.75e-09	2.7e-06	2.16 (13162,35,5401,31)
GO:0007168	receptor guanylyl cyclase signaling pathway	1	2.67e-08	9.99e-06	2.26 (13162,27,5401,25)
GO:0052652	cyclic purine nucleotide metabolic process	1	2.94e-08	1.04e-05	2.10 (13162,36,5401,31)
GO:0009190	cyclic nucleotide biosynthetic process	1	5.31e-08	1.77e-05	2.05 (13162,38,5401,32)
GO:0007165	signal transduction	1	7.39e-08	2.33e-05	1.15 (13162,1560,5401,737)
GO:0009187	cyclic nucleotide metabolic process	1	8.82e-08	2.65e-05	2.01 (13162,40,5401,33)
GO:1905515	non-motile cilium assembly	1	1.9e-06	0.000543	1.99 (13162,33,5401,27)
GO:0006813	potassium ion transport	1	1.93e-06	0.000526	1.56 (13162,105,5401,67)
GO:0042073	intraciliary transport	1	2.96e-06	0.000772	2.08 (13162,27,5401,23)
GO:0071805	potassium ion transmembrane transport	1	4.6e-06	0.00115	1.54 (13162,101,5401,64)
GO:0071804	cellular potassium ion transport	1	4.6e-06	0.0011	1.54 (13162,101,5401,64)
GO:0007610	behavior	2	6.32e-06	0.00146	1.25 (13162,445,5401,228)
GO:0044782	cilium organization	1	1.56e-05	0.00347	1.61 (13162,71,5401,47)
GO:0060271	cilium assembly	1	4.15e-05	0.00889	1.59 (13162,69,5401,45)
GO:0060079	excitatory postsynaptic potential	1	5.82e-05	0.012	1.91 (13162,28,5401,22)
GO:0030001	metal ion transport	1	8.1e-05	0.0162	1.28 (13162,262,5401,138)
GO:0030322	stabilization of membrane potential	1	9.38e-05	0.0181	1.68 (13162,48,5401,33)
GO:0060078	regulation of postsynaptic membrane potential	1	0.000123	0.0231	1.79 (13162,34,5401,25)
GO:0006952	defense response	2	0.000131	0.0238	1.23 (13162,373,5401,188)
GO:0120031	plasma membrane bounded cell projection assembly	1	0.000191	0.0337	1.51 (13162,74,5401,46)
GO:0023052	signaling	1	0.000265	0.0454	1.31 (13162,190,5401,102)
GO:0007267	cell-cell signaling	1	0.000273	0.0455	1.31 (13162,188,5401,101)
GO:0055085	transmembrane transport	2	0.000281	0.0455	1.14 (13162,856,5401,400)
