# Supplementary material for: Using single-worm RNA sequencing to study C. elegans responses to pathogen infection
Source: BMC Genomics. 2022 Sep 14;23:653. doi: 10.1186/s12864-022-08878-x (PMC9472404; doi:10.1186/s12864-022-08878-x)
Supplement: Supplementary file 5 — Additional file 5: Table S4. Enriched biological processes revealed by single-worm RNA-seq relative to standard RNA-seq. [file 12864_2022_8878_MOESM5_ESM.xlsx]

## Sheet: Sheet1
Table S4. Enriched biological processes revealed by single-worm RNA-seq relative to standard RNA-seq
Notes: ψ Category: 1 - metabolic/biosynthetic processes (176 GO terms); 2 - replication/transcription/translation (36 GO terms); 3 - organelle organization/localization (78 GO terms); 4 - reproduction/development (85 GO terms); 5 - transport (38 GO terms); 6 - protein modification/activity (19 GO terms); 7 - cell cycle (15 GO terms); 8 - stress response (24 GO terms); 9 - other processes (85 GO t…
GO term	Description	Categoryψ	P-value#	FDR q-value*	Enrichment (N, B, n, b)§
GO:0044237	cellular metabolic process	1	1.73e-86	1.04e-82	1.48 (13162,3555,3506,1401)
GO:0009987	cellular process	9	9.38e-86	2.81e-82	1.30 (13162,6305,3506,2175)
GO:0008150	biological_process	9	8.04e-79	1.61e-75	1.19 (13162,8799,3506,2780)
GO:0008152	metabolic process	1	6e-69	8.99e-66	1.39 (13162,4022,3506,1488)
GO:0044238	primary metabolic process	1	2.3e-64	2.75e-61	1.41 (13162,3565,3506,1339)
GO:0006807	nitrogen compound metabolic process	1	3.63e-62	3.63e-59	1.43 (13162,3224,3506,1230)
GO:0071704	organic substance metabolic process	1	9.36e-60	8.02e-57	1.38 (13162,3782,3506,1388)
GO:0043170	macromolecule metabolic process	1	1.47e-50	1.1e-47	1.43 (13162,2807,3506,1066)
GO:0034641	cellular nitrogen compound metabolic process	1	1.24e-49	8.27e-47	1.62 (13162,1514,3506,653)
GO:0071840	cellular component organization or biogenesis	1	1.47e-45	8.83e-43	1.58 (13162,1542,3506,651)
GO:0044260	cellular macromolecule metabolic process	1	3.04e-42	1.66e-39	1.48 (13162,2008,3506,791)
GO:0043043	peptide biosynthetic process	1	5.65e-40	2.82e-37	2.55 (13162,233,3506,158)
GO:0006412	translation	2	4.43e-39	2.05e-36	2.54 (13162,229,3506,155)
GO:0016043	cellular component organization	3	6.92e-39	2.96e-36	1.55 (13162,1495,3506,616)
GO:1901564	organonitrogen compound metabolic process	1	4.91e-38	1.96e-35	1.40 (13162,2449,3506,913)
GO:0043604	amide biosynthetic process	1	3.86e-37	1.45e-34	2.36 (13162,275,3506,173)
GO:0044267	cellular protein metabolic process	1	1.74e-36	6.14e-34	1.53 (13162,1487,3506,606)
GO:0019538	protein metabolic process	1	2.23e-34	7.43e-32	1.44 (13162,1918,3506,736)
GO:0051641	cellular localization	3	1.87e-33	5.92e-31	1.80 (13162,661,3506,317)
GO:0016070	RNA metabolic process	1	8.78e-32	2.63e-29	1.78 (13162,658,3506,312)
GO:0044271	cellular nitrogen compound biosynthetic process	1	1.2e-31	3.42e-29	1.83 (13162,579,3506,283)
GO:0046483	heterocycle metabolic process	1	1.77e-31	4.84e-29	1.56 (13162,1195,3506,495)
GO:1901360	organic cyclic compound metabolic process	1	8.32e-31	2.17e-28	1.54 (13162,1241,3506,508)
GO:0006725	cellular aromatic compound metabolic process	1	9.9e-31	2.47e-28	1.55 (13162,1199,3506,494)
GO:0006139	nucleobase-containing compound metabolic process	1	1.48e-30	3.54e-28	1.56 (13162,1149,3506,477)
GO:0033036	macromolecule localization	3	1.84e-29	4.25e-27	1.81 (13162,568,3506,274)
GO:0006518	peptide metabolic process	1	2.08e-27	4.62e-25	2.04 (13162,333,3506,181)
GO:0008104	protein localization	3	2.54e-27	5.44e-25	1.79 (13162,557,3506,265)
GO:1901566	organonitrogen compound biosynthetic process	1	4.9e-27	1.01e-24	1.77 (13162,570,3506,269)
GO:0048518	positive regulation of biological process	9	5.06e-26	1.01e-23	1.52 (13162,1126,3506,455)
GO:0043603	cellular amide metabolic process	1	6.89e-26	1.33e-23	1.88 (13162,427,3506,214)
GO:0009058	biosynthetic process	1	7.63e-26	1.43e-23	1.54 (13162,1030,3506,423)
GO:1901576	organic substance biosynthetic process	1	8.26e-26	1.5e-23	1.55 (13162,1000,3506,413)
GO:0090304	nucleic acid metabolic process	1	1.45e-25	2.55e-23	1.59 (13162,888,3506,375)
GO:0044249	cellular biosynthetic process	1	1.85e-25	3.17e-23	1.56 (13162,958,3506,398)
GO:0006396	RNA processing	2	8.07e-25	1.34e-22	1.85 (13162,436,3506,215)
GO:0034645	cellular macromolecule biosynthetic process	1	1.23e-24	1.99e-22	1.86 (13162,429,3506,212)
GO:0051649	establishment of localization in cell	3	1.76e-24	2.78e-22	1.75 (13162,540,3506,252)
GO:0048856	anatomical structure development	4	9.37e-24	1.44e-21	1.47 (13162,1209,3506,474)
GO:0032502	developmental process	4	1.27e-23	1.9e-21	1.40 (13162,1566,3506,586)
GO:0048522	positive regulation of cellular process	9	3.5e-23	5.11e-21	1.57 (13162,847,3506,354)
GO:0009059	macromolecule biosynthetic process	1	5.44e-23	7.77e-21	1.76 (13162,500,3506,234)
GO:0007275	multicellular organism development	4	7.31e-22	1.02e-19	1.53 (13162,899,3506,367)
GO:0019222	regulation of metabolic process	1	1.23e-21	1.67e-19	1.36 (13162,1775,3506,642)
GO:0050793	regulation of developmental process	4	3.28e-21	4.37e-19	1.69 (13162,544,3506,245)
GO:0051239	regulation of multicellular organismal process	9	5.07e-21	6.61e-19	1.65 (13162,606,3506,266)
GO:0034622	cellular protein-containing complex assembly	3	8.43e-21	1.08e-18	1.96 (13162,289,3506,151)
GO:0045184	establishment of protein localization	3	2.86e-20	3.57e-18	1.82 (13162,380,3506,184)
GO:0009792	embryo development ending in birth or egg hatching	4	3.09e-20	3.78e-18	1.94 (13162,292,3506,151)
GO:0022414	reproductive process	4	4.1e-20	4.91e-18	1.58 (13162,714,3506,300)
GO:0015031	protein transport	5	4.64e-20	5.46e-18	1.83 (13162,365,3506,178)
GO:0046907	intracellular transport	5	6.45e-20	7.44e-18	1.76 (13162,432,3506,202)
GO:0015833	peptide transport	5	7.43e-20	8.4e-18	1.82 (13162,369,3506,179)
GO:0042886	amide transport	5	1.68e-19	1.87e-17	1.81 (13162,374,3506,180)
GO:0060255	regulation of macromolecule metabolic process	1	2.48e-19	2.71e-17	1.35 (13162,1674,3506,601)
GO:0006886	intracellular protein transport	5	4.18e-19	4.48e-17	2.01 (13162,241,3506,129)
GO:0043933	protein-containing complex subunit organization	3	5.05e-18	5.32e-16	1.73 (13162,409,3506,189)
GO:0080090	regulation of primary metabolic process	1	7.6e-18	7.86e-16	1.35 (13162,1532,3506,551)
GO:0071826	ribonucleoprotein complex subunit organization	3	7.68e-18	7.8e-16	2.33 (13162,134,3506,83)
GO:0022618	ribonucleoprotein complex assembly	3	1.7e-17	1.7e-15	2.35 (13162,126,3506,79)
GO:0071705	nitrogen compound transport	5	1.72e-17	1.69e-15	1.63 (13162,519,3506,226)
GO:0006996	organelle organization	3	2.72e-17	2.64e-15	1.51 (13162,763,3506,307)
GO:0071702	organic substance transport	5	2.76e-17	2.62e-15	1.56 (13162,639,3506,266)
GO:0043632	modification-dependent macromolecule catabolic process	1	4.02e-17	3.77e-15	2.02 (13162,210,3506,113)
GO:0022607	cellular component assembly	3	6.63e-17	6.12e-15	1.59 (13162,580,3506,245)
GO:0031323	regulation of cellular metabolic process	1	7.06e-17	6.41e-15	1.33 (13162,1583,3506,562)
GO:0019941	modification-dependent protein catabolic process	1	8.64e-17	7.74e-15	2.02 (13162,204,3506,110)
GO:0065003	protein-containing complex assembly	3	1.34e-16	1.18e-14	1.76 (13162,352,3506,165)
GO:0070727	cellular macromolecule localization	3	1.83e-16	1.59e-14	1.87 (13162,271,3506,135)
GO:0051171	regulation of nitrogen compound metabolic process	1	2.1e-16	1.8e-14	1.34 (13162,1508,3506,537)
GO:0051179	localization	3	3.63e-16	3.06e-14	1.29 (13162,1878,3506,647)
GO:2000026	regulation of multicellular organismal development	4	8.24e-16	6.86e-14	1.69 (13162,400,3506,180)
GO:1901575	organic substance catabolic process	1	1.06e-15	8.73e-14	1.52 (13162,676,3506,273)
GO:0048519	negative regulation of biological process	9	1.21e-15	9.78e-14	1.44 (13162,909,3506,348)
GO:0006511	ubiquitin-dependent protein catabolic process	1	1.25e-15	1e-13	2.00 (13162,197,3506,105)
GO:0034660	ncRNA metabolic process	1	2.29e-15	1.81e-13	1.83 (13162,275,3506,134)
GO:0051128	regulation of cellular component organization	3	2.36e-15	1.84e-13	1.62 (13162,476,3506,205)
GO:0016071	mRNA metabolic process	1	2.5e-15	1.92e-13	1.87 (13162,251,3506,125)
GO:0044248	cellular catabolic process	1	3.07e-15	2.33e-13	1.50 (13162,687,3506,275)
GO:0051240	positive regulation of multicellular organismal process	9	3.72e-15	2.79e-13	1.77 (13162,312,3506,147)
GO:0043412	macromolecule modification	9	8.85e-15	6.55e-13	1.34 (13162,1346,3506,480)
GO:0006397	mRNA processing	2	1.25e-14	9.15e-13	2.01 (13162,179,3506,96)
GO:0051094	positive regulation of developmental process	4	1.38e-14	9.96e-13	1.80 (13162,280,3506,134)
GO:0034613	cellular protein localization	3	1.42e-14	1.02e-12	1.83 (13162,261,3506,127)
GO:0044265	cellular macromolecule catabolic process	1	1.69e-14	1.19e-12	1.75 (13162,311,3506,145)
GO:0048523	negative regulation of cellular process	9	2.16e-14	1.5e-12	1.49 (13162,684,3506,271)
GO:0009057	macromolecule catabolic process	1	2.27e-14	1.56e-12	1.69 (13162,357,3506,161)
GO:0009791	post-embryonic development	4	3e-14	2.04e-12	1.78 (13162,285,3506,135)
GO:0009893	positive regulation of metabolic process	1	3.25e-14	2.19e-12	1.54 (13162,567,3506,232)
GO:0009653	anatomical structure morphogenesis	4	4.08e-14	2.72e-12	1.64 (13162,405,3506,177)
GO:0009056	catabolic process	1	5.23e-14	3.45e-12	1.44 (13162,791,3506,304)
GO:0022613	ribonucleoprotein complex biogenesis	1	5.47e-14	3.57e-12	2.75 (13162,60,3506,44)
GO:0010468	regulation of gene expression	2	6.6e-14	4.26e-12	1.33 (13162,1327,3506,470)
GO:0031325	positive regulation of cellular metabolic process	1	6.64e-14	4.24e-12	1.56 (13162,510,3506,212)
GO:0070647	protein modification by small protein conjugation or removal	6	1.19e-13	7.53e-12	1.84 (13162,237,3506,116)
GO:0006464	cellular protein modification process	6	1.27e-13	7.93e-12	1.34 (13162,1233,3506,440)
GO:0036211	protein modification process	6	1.27e-13	7.84e-12	1.34 (13162,1233,3506,440)
GO:0044085	cellular component biogenesis	1	1.46e-13	8.92e-12	2.71 (13162,61,3506,44)
GO:0006457	protein folding	2	1.97e-13	1.19e-11	2.43 (13162,85,3506,55)
GO:0010604	positive regulation of macromolecule metabolic process	1	2.15e-13	1.29e-11	1.55 (13162,515,3506,212)
GO:0002119	nematode larval development	4	2.82e-13	1.68e-11	1.78 (13162,264,3506,125)
GO:0009790	embryo development	4	4.25e-13	2.5e-11	1.67 (13162,347,3506,154)
GO:0051173	positive regulation of nitrogen compound metabolic process	1	5.34e-13	3.11e-11	1.57 (13162,465,3506,194)
GO:0051246	regulation of protein metabolic process	1	5.37e-13	3.1e-11	1.56 (13162,468,3506,195)
GO:0043161	proteasome-mediated ubiquitin-dependent protein catabolic process	1	7.3e-13	4.17e-11	2.08 (13162,137,3506,76)
GO:0003006	developmental process involved in reproduction	4	1.06e-12	5.99e-11	1.62 (13162,388,3506,167)
GO:0045595	regulation of cell differentiation	4	1.33e-12	7.43e-11	1.77 (13162,252,3506,119)
GO:0048609	multicellular organismal reproductive process	4	1.58e-12	8.77e-11	1.78 (13162,247,3506,117)
GO:0010498	proteasomal protein catabolic process	1	1.93e-12	1.06e-10	2.03 (13162,144,3506,78)
GO:0002164	larval development	4	2.05e-12	1.12e-10	1.74 (13162,270,3506,125)
GO:0006413	translational initiation	2	3.59e-12	1.94e-10	2.82 (13162,48,3506,36)
GO:0008380	RNA splicing	2	5.34e-12	2.86e-10	2.09 (13162,126,3506,70)
GO:0034470	ncRNA processing	2	5.73e-12	3.04e-10	1.79 (13162,226,3506,108)
GO:0010629	negative regulation of gene expression	2	6.05e-12	3.18e-10	1.63 (13162,345,3506,150)
GO:0032268	regulation of cellular protein metabolic process	1	1.4e-11	7.29e-10	1.54 (13162,446,3506,183)
GO:0065007	biological regulation	9	1.79e-11	9.26e-10	1.14 (13162,4186,3506,1273)
GO:0019752	carboxylic acid metabolic process	1	2.1e-11	1.08e-09	1.58 (13162,388,3506,163)
GO:0032446	protein modification by small protein conjugation	6	5.71e-11	2.9e-09	1.81 (13162,197,3506,95)
GO:0032501	multicellular organismal process	9	7.63e-11	3.85e-09	1.26 (13162,1590,3506,532)
GO:0044281	small molecule metabolic process	1	7.74e-11	3.87e-09	1.39 (13162,763,3506,282)
GO:0042254	ribosome biogenesis	1	7.76e-11	3.85e-09	2.72 (13162,47,3506,34)
GO:0022412	cellular process involved in reproduction in multicellular organism	4	8.27e-11	4.06e-09	1.87 (13162,171,3506,85)
GO:0031327	negative regulation of cellular biosynthetic process	1	9.63e-11	4.7e-09	1.76 (13162,215,3506,101)
GO:0016567	protein ubiquitination	2	1.05e-10	5.09e-09	1.85 (13162,177,3506,87)
GO:0051603	proteolysis involved in cellular protein catabolic process	1	1.1e-10	5.26e-09	1.70 (13162,249,3506,113)
GO:0007010	cytoskeleton organization	3	1.78e-10	8.46e-09	1.68 (13162,262,3506,117)
GO:0030163	protein catabolic process	1	2.08e-10	9.81e-09	1.81 (13162,187,3506,90)
GO:0010453	regulation of cell fate commitment	4	2.09e-10	9.81e-09	2.46 (13162,61,3506,40)
GO:0042659	regulation of cell fate specification	4	2.46e-10	1.14e-08	2.48 (13162,59,3506,39)
GO:0010558	negative regulation of macromolecule biosynthetic process	1	2.48e-10	1.15e-08	1.77 (13162,204,3506,96)
GO:0009890	negative regulation of biosynthetic process	1	2.57e-10	1.18e-08	1.74 (13162,218,3506,101)
GO:0016192	vesicle-mediated transport	5	2.73e-10	1.24e-08	1.56 (13162,360,3506,150)
GO:0006364	rRNA processing	2	3.85e-10	1.74e-08	1.96 (13162,130,3506,68)
GO:0072657	protein localization to membrane	3	4.2e-10	1.88e-08	2.17 (13162,90,3506,52)
GO:0009892	negative regulation of metabolic process	1	4.3e-10	1.91e-08	1.45 (13162,536,3506,207)
GO:0016072	rRNA metabolic process	1	5.42e-10	2.39e-08	1.93 (13162,136,3506,70)
GO:0051493	regulation of cytoskeleton organization	3	5.42e-10	2.37e-08	1.93 (13162,136,3506,70)
GO:0051234	establishment of localization	3	7.99e-10	3.47e-08	1.23 (13162,1680,3506,552)
GO:0033554	cellular response to stress	8	8.91e-10	3.84e-08	1.49 (13162,447,3506,177)
GO:0000377	RNA splicing, via transesterification reactions with bulged adenosine as nucleophile	2	9.24e-10	3.96e-08	2.15 (13162,89,3506,51)
GO:0000375	RNA splicing, via transesterification reactions	2	9.24e-10	3.93e-08	2.15 (13162,89,3506,51)
GO:0000398	mRNA splicing, via spliceosome	2	9.24e-10	3.9e-08	2.15 (13162,89,3506,51)
GO:0043436	oxoacid metabolic process	1	1.21e-09	5.07e-08	1.50 (13162,424,3506,169)
GO:1901565	organonitrogen compound catabolic process	1	1.35e-09	5.61e-08	1.57 (13162,328,3506,137)
GO:0032270	positive regulation of cellular protein metabolic process	1	1.38e-09	5.7e-08	1.77 (13162,187,3506,88)
GO:0031399	regulation of protein modification process	6	1.52e-09	6.24e-08	1.73 (13162,204,3506,94)
GO:0006928	movement of cell or subcellular component	3	1.57e-09	6.4e-08	1.64 (13162,264,3506,115)
GO:2000113	negative regulation of cellular macromolecule biosynthetic process	1	1.72e-09	6.96e-08	1.74 (13162,196,3506,91)
GO:0051130	positive regulation of cellular component organization	3	1.72e-09	6.91e-08	1.74 (13162,196,3506,91)
GO:0048870	cell motility	9	1.92e-09	7.67e-08	1.99 (13162,113,3506,60)
GO:0061024	membrane organization	3	2.74e-09	1.09e-07	1.80 (13162,167,3506,80)
GO:0065009	regulation of molecular function	9	3.01e-09	1.19e-07	1.45 (13162,481,3506,186)
GO:0051247	positive regulation of protein metabolic process	1	3.05e-09	1.19e-07	1.73 (13162,195,3506,90)
GO:0016477	cell migration	9	3.35e-09	1.31e-07	2.02 (13162,104,3506,56)
GO:0022402	cell cycle process	7	3.38e-09	1.31e-07	1.52 (13162,368,3506,149)
GO:0040011	locomotion	9	3.64e-09	1.4e-07	1.61 (13162,273,3506,117)
GO:0051640	organelle localization	3	4.05e-09	1.55e-07	1.70 (13162,210,3506,95)
GO:0010605	negative regulation of macromolecule metabolic process	1	4.1e-09	1.55e-07	1.43 (13162,517,3506,197)
GO:0033043	regulation of organelle organization	3	4.53e-09	1.71e-07	1.61 (13162,268,3506,115)
GO:0019220	regulation of phosphate metabolic process	1	1.1e-08	4.13e-07	1.66 (13162,222,3506,98)
GO:0051174	regulation of phosphorus metabolic process	1	1.1e-08	4.11e-07	1.66 (13162,222,3506,98)
GO:0061062	regulation of nematode larval development	4	1.4e-08	5.18e-07	1.78 (13162,158,3506,75)
GO:0048580	regulation of post-embryonic development	4	1.4e-08	5.15e-07	1.78 (13162,158,3506,75)
GO:0055114	oxidation-reduction process	9	1.44e-08	5.27e-07	1.84 (13162,139,3506,68)
GO:0022603	regulation of anatomical structure morphogenesis	4	1.48e-08	5.37e-07	1.72 (13162,186,3506,85)
GO:0048598	embryonic morphogenesis	4	1.65e-08	5.96e-07	1.91 (13162,118,3506,60)
GO:0019725	cellular homeostasis	8	1.77e-08	6.37e-07	1.75 (13162,167,3506,78)
GO:0050789	regulation of biological process	9	2.09e-08	7.45e-07	1.13 (13162,3834,3506,1149)
GO:0044087	regulation of cellular component biogenesis	1	2.54e-08	9.01e-07	1.77 (13162,157,3506,74)
GO:0010628	positive regulation of gene expression	2	2.56e-08	9.02e-07	1.51 (13162,341,3506,137)
GO:2000241	regulation of reproductive process	4	2.64e-08	9.27e-07	1.67 (13162,205,3506,91)
GO:0045597	positive regulation of cell differentiation	4	2.83e-08	9.86e-07	1.97 (13162,101,3506,53)
GO:1902600	proton transmembrane transport	5	3e-08	1.04e-06	2.17 (13162,71,3506,41)
GO:0051656	establishment of organelle localization	3	3.28e-08	1.13e-06	1.80 (13162,144,3506,69)
GO:0008340	determination of adult lifespan	9	3.3e-08	1.13e-06	1.63 (13162,226,3506,98)
GO:0032879	regulation of localization	3	3.36e-08	1.14e-06	1.44 (13162,441,3506,169)
GO:0050790	regulation of catalytic activity	1	3.51e-08	1.19e-06	1.44 (13162,435,3506,167)
GO:0071806	protein transmembrane transport	5	3.64e-08	1.23e-06	2.64 (13162,37,3506,26)
GO:0065002	intracellular protein transmembrane transport	5	3.64e-08	1.22e-06	2.64 (13162,37,3506,26)
GO:0010608	posttranscriptional regulation of gene expression	2	3.91e-08	1.3e-06	1.78 (13162,150,3506,71)
GO:0048193	Golgi vesicle transport	5	4.09e-08	1.36e-06	2.02 (13162,89,3506,48)
GO:0031326	regulation of cellular biosynthetic process	1	5.02e-08	1.65e-06	1.26 (13162,1124,3506,377)
GO:0009889	regulation of biosynthetic process	1	5.38e-08	1.76e-06	1.26 (13162,1128,3506,378)
GO:0051716	cellular response to stimulus	8	7.07e-08	2.3e-06	1.39 (13162,521,3506,193)
GO:0034976	response to endoplasmic reticulum stress	8	8.18e-08	2.65e-06	1.74 (13162,155,3506,72)
GO:0045934	negative regulation of nucleobase-containing compound metabolic process	1	8.73e-08	2.82e-06	1.66 (13162,192,3506,85)
GO:2000243	positive regulation of reproductive process	4	8.82e-08	2.83e-06	1.83 (13162,125,3506,61)
GO:0002181	cytoplasmic translation	2	1.02e-07	3.24e-06	3.07 (13162,22,3506,18)
GO:0031324	negative regulation of cellular metabolic process	1	1.03e-07	3.28e-06	1.45 (13162,391,3506,151)
GO:0009156	ribonucleoside monophosphate biosynthetic process	1	1.22e-07	3.84e-06	2.23 (13162,59,3506,35)
GO:0044093	positive regulation of molecular function	9	1.27e-07	3.98e-06	1.58 (13162,243,3506,102)
GO:0051253	negative regulation of RNA metabolic process	1	1.42e-07	4.42e-06	1.70 (13162,168,3506,76)
GO:0051301	cell division	9	1.56e-07	4.84e-06	1.68 (13162,174,3506,78)
GO:0010556	regulation of macromolecule biosynthetic process	1	1.77e-07	5.48e-06	1.25 (13162,1112,3506,370)
GO:0007005	mitochondrion organization	3	1.81e-07	5.57e-06	2.01 (13162,82,3506,44)
GO:0042273	ribosomal large subunit biogenesis	1	1.81e-07	5.54e-06	3.31 (13162,17,3506,15)
GO:0043254	regulation of protein complex assembly	3	1.87e-07	5.7e-06	2.05 (13162,77,3506,42)
GO:0006091	generation of precursor metabolites and energy	9	1.92e-07	5.81e-06	1.83 (13162,119,3506,58)
GO:0009891	positive regulation of biosynthetic process	1	1.98e-07	5.96e-06	1.50 (13162,302,3506,121)
GO:0031328	positive regulation of cellular biosynthetic process	1	1.98e-07	5.93e-06	1.50 (13162,302,3506,121)
GO:0019219	regulation of nucleobase-containing compound metabolic process	1	2.32e-07	6.92e-06	1.25 (13162,1101,3506,366)
GO:0009161	ribonucleoside monophosphate metabolic process	1	2.41e-07	7.15e-06	2.05 (13162,75,3506,41)
GO:0006810	transport	5	2.54e-07	7.5e-06	1.20 (13162,1606,3506,513)
GO:1990542	mitochondrial transmembrane transport	5	2.75e-07	8.08e-06	2.20 (13162,58,3506,34)
GO:0009127	purine nucleoside monophosphate biosynthetic process	1	2.97e-07	8.7e-06	2.28 (13162,51,3506,31)
GO:0009168	purine ribonucleoside monophosphate biosynthetic process	1	2.97e-07	8.65e-06	2.28 (13162,51,3506,31)
GO:0032970	regulation of actin filament-based process	9	3.02e-07	8.74e-06	2.02 (13162,78,3506,42)
GO:0043085	positive regulation of catalytic activity	1	3.06e-07	8.84e-06	1.59 (13162,220,3506,93)
GO:0048468	cell development	4	3.1e-07	8.9e-06	1.72 (13162,148,3506,68)
GO:0032543	mitochondrial translation	2	3.19e-07	9.12e-06	2.66 (13162,31,3506,22)
GO:0001932	regulation of protein phosphorylation	2	3.29e-07	9.36e-06	1.72 (13162,151,3506,69)
GO:0010720	positive regulation of cell development	4	3.45e-07	9.77e-06	1.96 (13162,86,3506,45)
GO:0007292	female gamete generation	4	3.69e-07	1.04e-05	2.30 (13162,49,3506,30)
GO:0018991	oviposition	4	3.7e-07	1.04e-05	1.99 (13162,81,3506,43)
GO:0040028	regulation of vulval development	4	3.8e-07	1.06e-05	1.88 (13162,102,3506,51)
GO:0045859	regulation of protein kinase activity	6	3.8e-07	1.05e-05	1.88 (13162,102,3506,51)
GO:0051726	regulation of cell cycle	7	4.06e-07	1.12e-05	1.56 (13162,233,3506,97)
GO:0006082	organic acid metabolic process	1	4.23e-07	1.16e-05	1.39 (13162,462,3506,171)
GO:0031329	regulation of cellular catabolic process	1	4.63e-07	1.27e-05	1.81 (13162,116,3506,56)
GO:0030036	actin cytoskeleton organization	3	4.81e-07	1.31e-05	1.92 (13162,92,3506,47)
GO:0006631	fatty acid metabolic process	1	4.84e-07	1.31e-05	1.73 (13162,141,3506,65)
GO:0019098	reproductive behavior	4	6.29e-07	1.7e-05	1.84 (13162,106,3506,52)
GO:1903047	mitotic cell cycle process	7	6.47e-07	1.74e-05	1.55 (13162,232,3506,96)
GO:0009124	nucleoside monophosphate biosynthetic process	1	6.5e-07	1.74e-05	2.12 (13162,62,3506,35)
GO:0009126	purine nucleoside monophosphate metabolic process	1	6.6e-07	1.76e-05	2.07 (13162,67,3506,37)
GO:0009167	purine ribonucleoside monophosphate metabolic process	1	6.6e-07	1.75e-05	2.07 (13162,67,3506,37)
GO:0044282	small molecule catabolic process	1	6.63e-07	1.75e-05	1.68 (13162,159,3506,71)
GO:1902679	negative regulation of RNA biosynthetic process	1	6.9e-07	1.82e-05	1.67 (13162,162,3506,72)
GO:1903507	negative regulation of nucleic acid-templated transcription	2	6.9e-07	1.81e-05	1.67 (13162,162,3506,72)
GO:0032787	monocarboxylic acid metabolic process	1	6.9e-07	1.8e-05	1.62 (13162,188,3506,81)
GO:0010557	positive regulation of macromolecule biosynthetic process	1	7.05e-07	1.83e-05	1.48 (13162,299,3506,118)
GO:2000112	regulation of cellular macromolecule biosynthetic process	1	7.21e-07	1.86e-05	1.24 (13162,1095,3506,361)
GO:0006793	phosphorus metabolic process	1	7.66e-07	1.97e-05	1.24 (13162,1082,3506,357)
GO:0007411	axon guidance	9	8.29e-07	2.12e-05	1.88 (13162,96,3506,48)
GO:0006839	mitochondrial transport	5	8.31e-07	2.12e-05	2.13 (13162,60,3506,34)
GO:0048869	cellular developmental process	4	8.31e-07	2.11e-05	1.33 (13162,602,3506,213)
GO:0022900	electron transport chain	5	8.35e-07	2.11e-05	2.04 (13162,70,3506,38)
GO:0010941	regulation of cell death	4	8.45e-07	2.13e-05	1.76 (13162,126,3506,59)
GO:0048477	oogenesis	4	8.6e-07	2.16e-05	2.27 (13162,48,3506,29)
GO:0009894	regulation of catabolic process	1	9.09e-07	2.27e-05	1.75 (13162,129,3506,60)
GO:0006796	phosphate-containing compound metabolic process	1	9.37e-07	2.33e-05	1.24 (13162,1067,3506,352)
GO:0090150	establishment of protein localization to membrane	3	1.02e-06	2.52e-05	2.41 (13162,39,3506,25)
GO:0033206	meiotic cytokinesis	7	1.04e-06	2.56e-05	2.90 (13162,22,3506,17)
GO:0051252	regulation of RNA metabolic process	1	1.06e-06	2.6e-05	1.24 (13162,1058,3506,349)
GO:0009141	nucleoside triphosphate metabolic process	1	1.08e-06	2.64e-05	2.04 (13162,68,3506,37)
GO:0009199	ribonucleoside triphosphate metabolic process	1	1.09e-06	2.65e-05	2.09 (13162,63,3506,35)
GO:0033365	protein localization to organelle	3	1.09e-06	2.65e-05	1.62 (13162,181,3506,78)
GO:0048513	animal organ development	4	1.09e-06	2.64e-05	1.62 (13162,181,3506,78)
GO:0051254	positive regulation of RNA metabolic process	1	1.17e-06	2.82e-05	1.49 (13162,277,3506,110)
GO:0097485	neuron projection guidance	9	1.22e-06	2.93e-05	1.86 (13162,97,3506,48)
GO:0009142	nucleoside triphosphate biosynthetic process	1	1.25e-06	2.98e-05	2.21 (13162,51,3506,30)
GO:0006913	nucleocytoplasmic transport	5	1.26e-06	2.99e-05	1.98 (13162,76,3506,40)
GO:0051169	nuclear transport	5	1.26e-06	2.98e-05	1.98 (13162,76,3506,40)
GO:1902903	regulation of supramolecular fiber organization	3	1.34e-06	3.16e-05	2.01 (13162,71,3506,38)
GO:0045935	positive regulation of nucleobase-containing compound metabolic process	1	1.36e-06	3.2e-05	1.48 (13162,290,3506,114)
GO:0017038	protein import	5	1.39e-06	3.25e-05	2.05 (13162,66,3506,36)
GO:0022610	biological adhesion	9	1.4e-06	3.26e-05	1.88 (13162,92,3506,46)
GO:0007155	cell adhesion	9	1.4e-06	3.24e-05	1.88 (13162,92,3506,46)
GO:0042325	regulation of phosphorylation	9	1.51e-06	3.51e-05	1.59 (13162,194,3506,82)
GO:0044255	cellular lipid metabolic process	1	1.52e-06	3.52e-05	1.41 (13162,381,3506,143)
GO:0007399	nervous system development	9	1.58e-06	3.64e-05	1.86 (13162,95,3506,47)
GO:0051172	negative regulation of nitrogen compound metabolic process	1	1.61e-06	3.68e-05	1.41 (13162,375,3506,141)
GO:0018130	heterocycle biosynthetic process	1	1.61e-06	3.66e-05	1.44 (13162,328,3506,126)
GO:0022904	respiratory electron transport chain	5	1.64e-06	3.74e-05	2.32 (13162,42,3506,26)
GO:0065008	regulation of biological quality	9	1.66e-06	3.76e-05	1.29 (13162,716,3506,246)
GO:0060284	regulation of cell development	4	1.8e-06	4.06e-05	1.61 (13162,180,3506,77)
GO:0000910	cytokinesis	7	1.98e-06	4.44e-05	2.24 (13162,47,3506,28)
GO:0061640	cytoskeleton-dependent cytokinesis	7	1.98e-06	4.43e-05	2.24 (13162,47,3506,28)
GO:0040008	regulation of growth	4	2.04e-06	4.55e-05	1.64 (13162,163,3506,71)
GO:0048729	tissue morphogenesis	4	2.2e-06	4.88e-05	2.17 (13162,52,3506,30)
GO:1902680	positive regulation of RNA biosynthetic process	1	2.24e-06	4.95e-05	1.48 (13162,271,3506,107)
GO:1903508	positive regulation of nucleic acid-templated transcription	2	2.24e-06	4.93e-05	1.48 (13162,271,3506,107)
GO:0044743	protein transmembrane import into intracellular organelle	5	2.29e-06	5.02e-05	2.59 (13162,29,3506,20)
GO:0040012	regulation of locomotion	9	2.32e-06	5.08e-05	1.49 (13162,262,3506,104)
GO:0007049	cell cycle	7	2.35e-06	5.12e-05	1.49 (13162,259,3506,103)
GO:0030029	actin filament-based process	9	2.4e-06	5.21e-05	1.79 (13162,107,3506,51)
GO:0006950	response to stress	8	2.42e-06	5.23e-05	1.24 (13162,944,3506,313)
GO:0006888	ER to Golgi vesicle-mediated transport	5	2.48e-06	5.36e-05	2.25 (13162,45,3506,27)
GO:0000226	microtubule cytoskeleton organization	3	2.67e-06	5.74e-05	1.63 (13162,164,3506,71)
GO:0030968	endoplasmic reticulum unfolded protein response	8	2.68e-06	5.75e-05	1.73 (13162,124,3506,57)
GO:0051653	spindle localization	7	2.73e-06	5.83e-05	1.98 (13162,70,3506,37)
GO:0007276	gamete generation	4	2.82e-06	6e-05	1.76 (13162,113,3506,53)
GO:0010646	regulation of cell communication	9	2.9e-06	6.14e-05	1.40 (13162,369,3506,138)
GO:0015985	energy coupled proton transport, down electrochemical gradient	5	2.92e-06	6.16e-05	2.96 (13162,19,3506,15)
GO:0015986	ATP synthesis coupled proton transport	5	2.92e-06	6.14e-05	2.96 (13162,19,3506,15)
GO:0006325	chromatin organization	3	3.17e-06	6.66e-05	1.55 (13162,203,3506,84)
GO:0051293	establishment of spindle localization	7	3.54e-06	7.4e-05	1.99 (13162,68,3506,36)
GO:0009201	ribonucleoside triphosphate biosynthetic process	1	3.54e-06	7.38e-05	2.19 (13162,48,3506,28)
GO:0072594	establishment of protein localization to organelle	3	3.65e-06	7.57e-05	1.76 (13162,111,3506,52)
GO:0009966	regulation of signal transduction	9	3.65e-06	7.54e-05	1.45 (13162,292,3506,113)
GO:0036498	IRE1-mediated unfolded protein response	8	4.02e-06	8.27e-05	1.79 (13162,103,3506,49)
GO:0045892	negative regulation of transcription, DNA-templated	2	4.11e-06	8.45e-05	1.63 (13162,154,3506,67)
GO:0023051	regulation of signaling	9	4.15e-06	8.5e-05	1.40 (13162,368,3506,137)
GO:0007281	germ cell development	4	4.36e-06	8.9e-05	1.77 (13162,106,3506,50)
GO:0048731	system development	4	4.71e-06	9.58e-05	1.76 (13162,109,3506,51)
GO:0030004	cellular monovalent inorganic cation homeostasis	8	4.82e-06	9.76e-05	2.31 (13162,39,3506,24)
GO:0002009	morphogenesis of an epithelium	4	4.83e-06	9.75e-05	2.13 (13162,51,3506,29)
GO:0045666	positive regulation of neuron differentiation	9	4.83e-06	9.72e-05	2.13 (13162,51,3506,29)
GO:0032956	regulation of actin cytoskeleton organization	3	5.02e-06	0.000101	1.93 (13162,74,3506,38)
GO:0015931	nucleobase-containing compound transport	5	5.65e-06	0.000113	1.77 (13162,104,3506,49)
GO:0051168	nuclear export	5	6.17e-06	0.000123	2.15 (13162,49,3506,28)
GO:0050769	positive regulation of neurogenesis	4	6.24e-06	0.000124	2.04 (13162,59,3506,32)
GO:0009205	purine ribonucleoside triphosphate metabolic process	1	6.24e-06	0.000123	2.04 (13162,59,3506,32)
GO:1901362	organic cyclic compound biosynthetic process	1	6.46e-06	0.000127	1.39 (13162,358,3506,133)
GO:0007017	microtubule-based process	9	6.91e-06	0.000136	1.48 (13162,249,3506,98)
GO:0010033	response to organic substance	8	7.29e-06	0.000143	1.67 (13162,133,3506,59)
GO:0016999	antibiotic metabolic process	1	7.88e-06	0.000154	2.16 (13162,47,3506,27)
GO:0002183	cytoplasmic translational initiation	2	8.02e-06	0.000156	3.05 (13162,16,3506,13)
GO:0031331	positive regulation of cellular catabolic process	1	8.46e-06	0.000164	1.93 (13162,70,3506,36)
GO:0006417	regulation of translation	2	8.72e-06	0.000169	1.78 (13162,97,3506,46)
GO:0034248	regulation of cellular amide metabolic process	1	8.72e-06	0.000168	1.78 (13162,97,3506,46)
GO:0051338	regulation of transferase activity	9	8.72e-06	0.000168	1.62 (13162,151,3506,65)
GO:0040038	polar body extrusion after meiotic divisions	7	8.78e-06	0.000168	2.82 (13162,20,3506,15)
GO:0009144	purine nucleoside triphosphate metabolic process	1	9.97e-06	0.00019	2.00 (13162,60,3506,32)
GO:0009888	tissue development	4	1e-05	0.000191	2.17 (13162,45,3506,26)
GO:0009887	animal organ morphogenesis	4	1.01e-05	0.000191	1.70 (13162,117,3506,53)
GO:0045664	regulation of neuron differentiation	4	1.06e-05	0.0002	1.69 (13162,120,3506,54)
GO:0030641	regulation of cellular pH	9	1.08e-05	0.000205	2.42 (13162,31,3506,20)
GO:0032886	regulation of microtubule-based process	9	1.1e-05	0.000207	1.93 (13162,68,3506,35)
GO:0055086	nucleobase-containing small molecule metabolic process	1	1.11e-05	0.000208	1.45 (13162,270,3506,104)
GO:0010564	regulation of cell cycle process	7	1.15e-05	0.000215	1.60 (13162,155,3506,66)
GO:0055082	cellular chemical homeostasis	8	1.15e-05	0.000214	1.67 (13162,126,3506,56)
GO:0048583	regulation of response to stimulus	8	1.16e-05	0.000215	1.33 (13162,468,3506,166)
GO:0050658	RNA transport	5	1.2e-05	0.000223	1.97 (13162,63,3506,33)
GO:0050657	nucleic acid transport	5	1.2e-05	0.000222	1.97 (13162,63,3506,33)
GO:0051236	establishment of RNA localization	3	1.2e-05	0.000222	1.97 (13162,63,3506,33)
GO:0046662	regulation of oviposition	4	1.28e-05	0.000234	1.90 (13162,71,3506,36)
GO:0019438	aromatic compound biosynthetic process	1	1.29e-05	0.000236	1.40 (13162,321,3506,120)
GO:0022604	regulation of cell morphogenesis	4	1.31e-05	0.00024	1.75 (13162,101,3506,47)
GO:0010976	positive regulation of neuron projection development	4	1.35e-05	0.000244	2.11 (13162,48,3506,27)
GO:0022411	cellular component disassembly	3	1.47e-05	0.000266	1.88 (13162,74,3506,37)
GO:0045893	positive regulation of transcription, DNA-templated	2	1.51e-05	0.000272	1.45 (13162,253,3506,98)
GO:0070507	regulation of microtubule cytoskeleton organization	3	1.56e-05	0.000282	1.97 (13162,61,3506,32)
GO:0009123	nucleoside monophosphate metabolic process	1	1.58e-05	0.000284	1.81 (13162,85,3506,41)
GO:0006508	proteolysis	1	1.62e-05	0.00029	1.29 (13162,579,3506,199)
GO:0010770	positive regulation of cell morphogenesis involved in differentiation	4	1.75e-05	0.000313	2.32 (13162,34,3506,21)
GO:0006873	cellular ion homeostasis	8	1.82e-05	0.000324	1.67 (13162,119,3506,53)
GO:0030003	cellular cation homeostasis	8	1.82e-05	0.000323	1.67 (13162,119,3506,53)
GO:0034654	nucleobase-containing compound biosynthetic process	1	1.94e-05	0.000343	1.41 (13162,295,3506,111)
GO:0040001	establishment of mitotic spindle localization	7	2.03e-05	0.000358	1.97 (13162,59,3506,31)
GO:0061077	chaperone-mediated protein folding	2	2.07e-05	0.000364	2.61 (13162,23,3506,16)
GO:0001732	formation of cytoplasmic translation initiation complex	2	2.11e-05	0.000371	3.18 (13162,13,3506,11)
GO:0045851	pH reduction	9	2.11e-05	0.00037	3.18 (13162,13,3506,11)
GO:0051452	intracellular pH reduction	9	2.11e-05	0.000369	3.18 (13162,13,3506,11)
GO:0000028	ribosomal small subunit assembly	3	2.11e-05	0.000368	3.18 (13162,13,3506,11)
GO:0006885	regulation of pH	9	2.17e-05	0.000376	2.35 (13162,32,3506,20)
GO:0007389	pattern specification process	4	2.19e-05	0.000379	1.74 (13162,97,3506,45)
GO:0009206	purine ribonucleoside triphosphate biosynthetic process	1	2.21e-05	0.000381	2.13 (13162,44,3506,25)
GO:0009145	purine nucleoside triphosphate biosynthetic process	1	2.21e-05	0.00038	2.13 (13162,44,3506,25)
GO:1903364	positive regulation of cellular protein catabolic process	1	2.24e-05	0.000384	2.07 (13162,49,3506,27)
GO:0009896	positive regulation of catabolic process	1	2.41e-05	0.000412	1.83 (13162,78,3506,38)
GO:0040017	positive regulation of locomotion	9	2.42e-05	0.000413	1.66 (13162,120,3506,53)
GO:0031098	stress-activated protein kinase signaling cascade	6	2.5e-05	0.000424	2.77 (13162,19,3506,14)
GO:0006611	protein export from nucleus	5	2.57e-05	0.000436	2.87 (13162,17,3506,13)
GO:0000027	ribosomal large subunit assembly	3	2.57e-05	0.000434	2.87 (13162,17,3506,13)
GO:0051453	regulation of intracellular pH	9	2.66e-05	0.000449	2.38 (13162,30,3506,19)
GO:0031334	positive regulation of protein complex assembly	3	2.66e-05	0.000448	2.38 (13162,30,3506,19)
GO:0040014	regulation of multicellular organism growth	4	2.67e-05	0.000447	1.81 (13162,81,3506,39)
GO:0007163	establishment or maintenance of cell polarity	7	2.81e-05	0.000469	2.02 (13162,52,3506,28)
GO:0006754	ATP biosynthetic process	1	2.84e-05	0.000472	2.15 (13162,42,3506,24)
GO:0019693	ribose phosphate metabolic process	1	3.08e-05	0.000512	1.52 (13162,180,3506,73)
GO:0051345	positive regulation of hydrolase activity	1	3.1e-05	0.000514	1.65 (13162,118,3506,52)
GO:0019637	organophosphate metabolic process	1	3.18e-05	0.000525	1.34 (13162,407,3506,145)
GO:0017144	drug metabolic process	1	3.2e-05	0.000527	1.46 (13162,226,3506,88)
GO:0006399	tRNA metabolic process	1	3.2e-05	0.000527	1.64 (13162,121,3506,53)
GO:0042221	response to chemical	8	3.22e-05	0.000527	1.40 (13162,298,3506,111)
GO:0010171	body morphogenesis	4	3.22e-05	0.000527	1.88 (13162,68,3506,34)
GO:0044089	positive regulation of cellular component biogenesis	1	3.22e-05	0.000525	1.88 (13162,68,3506,34)
GO:0070585	protein localization to mitochondrion	3	3.25e-05	0.000528	2.41 (13162,28,3506,18)
GO:0072655	establishment of protein localization to mitochondrion	3	3.25e-05	0.000526	2.41 (13162,28,3506,18)
GO:0046034	ATP metabolic process	1	3.42e-05	0.000553	1.98 (13162,55,3506,29)
GO:0048638	regulation of developmental growth	4	3.61e-05	0.000582	1.60 (13162,136,3506,58)
GO:0009798	axis specification	4	3.63e-05	0.000583	2.16 (13162,40,3506,23)
GO:0045862	positive regulation of proteolysis	1	3.66e-05	0.000586	1.91 (13162,63,3506,32)
GO:0060341	regulation of cellular localization	3	3.67e-05	0.000587	1.59 (13162,139,3506,59)
GO:0006099	tricarboxylic acid cycle	9	3.92e-05	0.000625	2.45 (13162,26,3506,17)
GO:0009880	embryonic pattern specification	4	3.92e-05	0.000623	2.45 (13162,26,3506,17)
GO:0071900	regulation of protein serine/threonine kinase activity	6	4.19e-05	0.000665	1.88 (13162,66,3506,33)
GO:0032271	regulation of protein polymerization	6	4.45e-05	0.000704	1.98 (13162,53,3506,28)
GO:0051270	regulation of cellular component movement	9	4.51e-05	0.000711	1.60 (13162,131,3506,56)
GO:0051495	positive regulation of cytoskeleton organization	3	4.63e-05	0.000729	2.17 (13162,38,3506,22)
GO:1902850	microtubule cytoskeleton organization involved in mitosis	3	4.73e-05	0.000743	1.73 (13162,91,3506,42)
GO:0061063	positive regulation of nematode larval development	4	4.76e-05	0.000745	1.91 (13162,61,3506,31)
GO:0048582	positive regulation of post-embryonic development	4	4.76e-05	0.000743	1.91 (13162,61,3506,31)
GO:0072521	purine-containing compound metabolic process	1	4.85e-05	0.000756	1.52 (13162,173,3506,70)
GO:0043067	regulation of programmed cell death	9	5.03e-05	0.000781	1.72 (13162,94,3506,43)
GO:1902905	positive regulation of supramolecular fiber organization	3	5.17e-05	0.000801	2.30 (13162,31,3506,19)
GO:0051962	positive regulation of nervous system development	4	5.29e-05	0.000817	1.82 (13162,72,3506,35)
GO:0006120	mitochondrial electron transport, NADH to ubiquinone	5	5.47e-05	0.000844	2.56 (13162,22,3506,15)
GO:0031401	positive regulation of protein modification process	6	5.58e-05	0.000858	1.69 (13162,100,3506,45)
GO:0043549	regulation of kinase activity	6	6.07e-05	0.000931	1.56 (13162,144,3506,60)
GO:0055067	monovalent inorganic cation homeostasis	8	6.1e-05	0.000934	2.04 (13162,46,3506,25)
GO:1901657	glycosyl compound metabolic process	1	6.1e-05	0.000932	2.04 (13162,46,3506,25)
GO:0045927	positive regulation of growth	4	6.12e-05	0.000931	1.73 (13162,89,3506,41)
GO:1901361	organic cyclic compound catabolic process	1	6.12e-05	0.00093	1.52 (13162,165,3506,67)
GO:0051960	regulation of nervous system development	4	6.15e-05	0.000932	1.53 (13162,159,3506,65)
GO:0030490	maturation of SSU-rRNA	4	6.43e-05	0.000972	2.33 (13162,29,3506,18)
GO:0050772	positive regulation of axonogenesis	4	6.43e-05	0.000969	2.33 (13162,29,3506,18)
GO:0050794	regulation of cellular process	9	6.66e-05	0.001	1.09 (13162,3453,3506,1006)
GO:0048569	post-embryonic animal organ development	4	6.88e-05	0.00103	1.82 (13162,70,3506,34)
GO:1903362	regulation of cellular protein catabolic process	1	6.9e-05	0.00103	1.95 (13162,54,3506,28)
GO:0009948	anterior/posterior axis specification	4	6.99e-05	0.00104	2.71 (13162,18,3506,13)
GO:0042592	homeostatic process	9	7.41e-05	0.0011	1.42 (13162,243,3506,92)
GO:0010499	proteasomal ubiquitin-independent protein catabolic process	1	7.46e-05	0.00111	2.82 (13162,16,3506,12)
GO:0006635	fatty acid beta-oxidation	9	7.52e-05	0.00111	2.21 (13162,34,3506,20)
GO:0050767	regulation of neurogenesis	4	7.61e-05	0.00112	1.57 (13162,139,3506,58)
GO:0045732	positive regulation of protein catabolic process	1	8.07e-05	0.00119	1.91 (13162,57,3506,29)
GO:0009967	positive regulation of signal transduction	9	8.54e-05	0.00126	1.63 (13162,113,3506,49)
GO:0035556	intracellular signal transduction	9	8.92e-05	0.00131	1.36 (13162,314,3506,114)
GO:0048608	reproductive structure development	4	8.94e-05	0.00131	1.76 (13162,79,3506,37)
GO:0048639	positive regulation of developmental growth	4	8.94e-05	0.0013	1.82 (13162,68,3506,33)
GO:0010243	response to organonitrogen compound	8	9.25e-05	0.00135	1.88 (13162,60,3506,30)
GO:0006614	SRP-dependent cotranslational protein targeting to membrane	3	9.47e-05	0.00138	3.75 (13162,7,3506,7)
GO:0006613	cotranslational protein targeting to membrane	3	9.47e-05	0.00137	3.75 (13162,7,3506,7)
GO:1903361	protein localization to basolateral plasma membrane	3	9.47e-05	0.00137	3.75 (13162,7,3506,7)
GO:0046700	heterocycle catabolic process	1	9.68e-05	0.0014	1.53 (13162,155,3506,63)
GO:0050795	regulation of behavior	9	9.72e-05	0.0014	1.54 (13162,149,3506,61)
GO:0006487	protein N-linked glycosylation	9	9.76e-05	0.0014	2.40 (13162,25,3506,16)
GO:0006405	RNA export from nucleus	5	0.000102	0.00147	2.06 (13162,42,3506,23)
GO:0040026	positive regulation of vulval development	4	0.000102	0.00146	2.13 (13162,37,3506,21)
GO:0018193	peptidyl-amino acid modification	6	0.000114	0.00162	1.32 (13162,387,3506,136)
GO:0009259	ribonucleotide metabolic process	1	0.000116	0.00165	1.49 (13162,171,3506,68)
GO:0000470	maturation of LSU-rRNA	2	0.000119	0.00168	2.45 (13162,23,3506,15)
GO:2001141	regulation of RNA biosynthetic process	1	0.00012	0.00169	1.19 (13162,1000,3506,317)
GO:1903506	regulation of nucleic acid-templated transcription	2	0.00012	0.00169	1.19 (13162,1000,3506,317)
GO:1902531	regulation of intracellular signal transduction	9	0.000122	0.00172	1.54 (13162,144,3506,59)
GO:0040025	vulval development	4	0.000128	0.0018	1.80 (13162,69,3506,33)
GO:0016050	vesicle organization	3	0.000128	0.00179	1.80 (13162,69,3506,33)
GO:0006418	tRNA aminoacylation for protein translation	2	0.000132	0.00184	2.15 (13162,35,3506,20)
GO:0010975	regulation of neuron projection development	4	0.000136	0.00189	1.63 (13162,106,3506,46)
GO:1901698	response to nitrogen compound	8	0.000136	0.00189	1.85 (13162,61,3506,30)
GO:1903311	regulation of mRNA metabolic process	1	0.000137	0.0019	1.91 (13162,53,3506,27)
GO:0000413	protein peptidyl-prolyl isomerization	2	0.000152	0.00211	2.28 (13162,28,3506,17)
GO:0030433	ubiquitin-dependent ERAD pathway	9	0.000152	0.0021	2.28 (13162,28,3506,17)
GO:0006101	citrate metabolic process	1	0.000152	0.0021	2.28 (13162,28,3506,17)
GO:0072350	tricarboxylic acid metabolic process	1	0.000152	0.0021	2.28 (13162,28,3506,17)
GO:0043414	macromolecule methylation	9	0.000153	0.00209	1.67 (13162,92,3506,41)
GO:0035966	response to topologically incorrect protein	8	0.000165	0.00226	2.01 (13162,43,3506,23)
GO:0008406	gonad development	4	0.000166	0.00227	1.79 (13162,67,3506,32)
GO:0006612	protein targeting to membrane	3	0.000167	0.00228	2.57 (13162,19,3506,13)
GO:0090598	male anatomical structure morphogenesis	4	0.000169	0.0023	1.64 (13162,101,3506,44)
GO:0036503	ERAD pathway	9	0.000169	0.00229	2.16 (13162,33,3506,19)
GO:0040019	positive regulation of embryonic development	4	0.000172	0.00233	2.07 (13162,38,3506,21)
GO:0007035	vacuolar acidification	9	0.000173	0.00234	3.34 (13162,9,3506,8)
GO:0010638	positive regulation of organelle organization	3	0.000188	0.00254	1.68 (13162,87,3506,39)
GO:0007346	regulation of mitotic cell cycle	7	0.00019	0.00256	1.57 (13162,122,3506,51)
GO:0070972	protein localization to endoplasmic reticulum	3	0.000192	0.00257	2.65 (13162,17,3506,12)
GO:0010647	positive regulation of cell communication	9	0.000192	0.00257	1.52 (13162,143,3506,58)
GO:0031346	positive regulation of cell projection organization	3	0.000205	0.00274	1.88 (13162,54,3506,27)
GO:0006998	nuclear envelope organization	3	0.000213	0.00283	2.75 (13162,15,3506,11)
GO:0007029	endoplasmic reticulum organization	3	0.000213	0.00283	2.75 (13162,15,3506,11)
GO:0006403	RNA localization	3	0.000213	0.00283	3.07 (13162,11,3506,9)
GO:0070646	protein modification by small protein removal	6	0.000215	0.00284	2.01 (13162,41,3506,22)
GO:0043244	regulation of protein complex disassembly	3	0.000217	0.00286	2.18 (13162,31,3506,18)
GO:0008219	cell death	9	0.00022	0.0029	1.71 (13162,79,3506,36)
GO:0034249	negative regulation of cellular amide metabolic process	1	0.000222	0.00292	2.09 (13162,36,3506,20)
GO:0017148	negative regulation of translation	2	0.000222	0.00292	2.09 (13162,36,3506,20)
GO:0030150	protein import into mitochondrial matrix	5	0.000223	0.00292	2.89 (13162,13,3506,10)
GO:0006163	purine nucleotide metabolic process	1	0.000225	0.00294	1.48 (13162,162,3506,64)
GO:0009150	purine ribonucleotide metabolic process	1	0.000228	0.00297	1.49 (13162,159,3506,63)
GO:0044270	cellular nitrogen compound catabolic process	1	0.000233	0.00303	1.50 (13162,153,3506,61)
GO:0044283	small molecule biosynthetic process	1	0.000233	0.00303	1.41 (13162,215,3506,81)
GO:1901046	positive regulation of oviposition	4	0.000238	0.00309	2.35 (13162,24,3506,15)
GO:0007006	mitochondrial membrane organization	3	0.000238	0.00308	2.35 (13162,24,3506,15)
GO:0016054	organic acid catabolic process	1	0.000241	0.0031	1.56 (13162,120,3506,50)
GO:0046395	carboxylic acid catabolic process	1	0.000241	0.0031	1.56 (13162,120,3506,50)
GO:0006753	nucleoside phosphate metabolic process	1	0.000242	0.00311	1.40 (13162,231,3506,86)
GO:0031344	regulation of cell projection organization	3	0.000243	0.00311	1.55 (13162,126,3506,52)
GO:0009117	nucleotide metabolic process	1	0.000249	0.00319	1.40 (13162,228,3506,85)
GO:1903052	positive regulation of proteolysis involved in cellular protein catabolic process	1	0.000259	0.00331	1.96 (13162,44,3506,23)
GO:0032774	RNA biosynthetic process	1	0.000269	0.00342	1.64 (13162,94,3506,41)
GO:0045138	nematode male tail tip morphogenesis	4	0.000276	0.00351	1.63 (13162,97,3506,42)
GO:0040007	growth	9	0.000279	0.00354	2.02 (13162,39,3506,21)
GO:0048589	developmental growth	4	0.000279	0.00353	2.02 (13162,39,3506,21)
GO:0097435	supramolecular fiber organization	3	0.000297	0.00374	1.58 (13162,109,3506,46)
GO:0023056	positive regulation of signaling	9	0.000299	0.00377	1.51 (13162,142,3506,57)
GO:0051093	negative regulation of developmental process	4	0.0003	0.00377	1.58 (13162,112,3506,47)
GO:0098771	inorganic ion homeostasis	8	0.000303	0.0038	1.52 (13162,136,3506,55)
GO:1990778	protein localization to cell periphery	3	0.000304	0.00381	1.92 (13162,47,3506,24)
GO:1903050	regulation of proteolysis involved in cellular protein catabolic process	1	0.000304	0.0038	1.92 (13162,47,3506,24)
GO:0042981	regulation of apoptotic process	9	0.000312	0.00389	1.67 (13162,83,3506,37)
GO:0010769	regulation of cell morphogenesis involved in differentiation	4	0.000324	0.00403	1.66 (13162,86,3506,38)
GO:0042176	regulation of protein catabolic process	1	0.000327	0.00406	1.74 (13162,69,3506,32)
GO:0045944	positive regulation of transcription by RNA polymerase II	2	0.000338	0.00418	1.40 (13162,214,3506,80)
GO:0051272	positive regulation of cellular component movement	9	0.000349	0.00432	1.88 (13162,50,3506,25)
GO:0006355	regulation of transcription, DNA-templated	2	0.000368	0.00454	1.18 (13162,983,3506,308)
GO:0031647	regulation of protein stability	9	0.000372	0.00458	2.11 (13162,32,3506,18)
GO:0055080	cation homeostasis	8	0.000377	0.00463	1.51 (13162,137,3506,55)
GO:0032259	methylation	9	0.000385	0.00472	1.55 (13162,119,3506,49)
GO:0120035	regulation of plasma membrane bounded cell projection organization	3	0.000385	0.00471	1.54 (13162,122,3506,50)
GO:0001934	positive regulation of protein phosphorylation	9	0.000429	0.00524	1.64 (13162,87,3506,38)
GO:0007007	inner mitochondrial membrane organization	3	0.000436	0.00531	2.50 (13162,18,3506,12)
GO:0048806	genitalia development	4	0.000436	0.0053	2.50 (13162,18,3506,12)
GO:0034440	lipid oxidation	9	0.000441	0.00536	1.97 (13162,40,3506,21)
GO:0019395	fatty acid oxidation	9	0.000441	0.00535	1.97 (13162,40,3506,21)
GO:0030334	regulation of cell migration	9	0.000451	0.00545	1.61 (13162,93,3506,40)
GO:0009451	RNA modification	2	0.000451	0.00544	1.61 (13162,93,3506,40)
GO:0050770	regulation of axonogenesis	4	0.000474	0.00571	1.70 (13162,73,3506,33)
GO:0032880	regulation of protein localization	3	0.000481	0.00578	1.52 (13162,126,3506,51)
GO:0009119	ribonucleoside metabolic process	1	0.000481	0.00577	2.13 (13162,30,3506,17)
GO:0031333	negative regulation of protein complex assembly	3	0.000481	0.00576	2.13 (13162,30,3506,17)
GO:0000003	reproduction	4	0.000483	0.00577	1.53 (13162,123,3506,50)
GO:0045860	positive regulation of protein kinase activity	6	0.000513	0.00612	1.84 (13162,51,3506,25)
GO:0010942	positive regulation of cell death	9	0.000514	0.00611	1.76 (13162,62,3506,29)
GO:0072329	monocarboxylic acid catabolic process	1	0.000514	0.0061	1.76 (13162,62,3506,29)
GO:0019439	aromatic compound catabolic process	1	0.000514	0.00609	1.45 (13162,160,3506,62)
GO:0000578	embryonic axis specification	4	0.000516	0.0061	2.58 (13162,16,3506,11)
GO:0032273	positive regulation of protein polymerization	9	0.000516	0.00609	2.58 (13162,16,3506,11)
GO:0072384	organelle transport along microtubule	5	0.000516	0.00608	2.58 (13162,16,3506,11)
GO:0030832	regulation of actin filament length	9	0.000519	0.00611	1.92 (13162,43,3506,22)
GO:0008064	regulation of actin polymerization or depolymerization	9	0.000519	0.0061	1.92 (13162,43,3506,22)
GO:1901800	positive regulation of proteasomal protein catabolic process	1	0.000519	0.00608	1.92 (13162,43,3506,22)
GO:0010563	negative regulation of phosphorus metabolic process	1	0.000568	0.00664	1.81 (13162,54,3506,26)
GO:0045936	negative regulation of phosphate metabolic process	1	0.000568	0.00662	1.81 (13162,54,3506,26)
GO:0043039	tRNA aminoacylation	2	0.000577	0.00671	1.98 (13162,38,3506,20)
GO:0072583	clathrin-dependent endocytosis	5	0.000582	0.00676	3.28 (13162,8,3506,7)
GO:1903539	protein localization to postsynaptic membrane	3	0.000582	0.00675	3.28 (13162,8,3506,7)
GO:0030258	lipid modification	9	0.000585	0.00677	1.60 (13162,94,3506,40)
GO:0045047	protein targeting to ER	5	0.000593	0.00685	2.68 (13162,14,3506,10)
GO:0040039	inductive cell migration	9	0.000593	0.00684	2.68 (13162,14,3506,10)
GO:0030838	positive regulation of actin filament polymerization	3	0.000593	0.00682	2.68 (13162,14,3506,10)
GO:0072599	establishment of protein localization to endoplasmic reticulum	3	0.000593	0.00681	2.68 (13162,14,3506,10)
GO:0051258	protein polymerization	9	0.000593	0.0068	2.68 (13162,14,3506,10)
GO:2000145	regulation of cell motility	9	0.000593	0.00679	1.59 (13162,97,3506,41)
GO:0061136	regulation of proteasomal protein catabolic process	1	0.000596	0.00681	1.88 (13162,46,3506,23)
GO:0045787	positive regulation of cell cycle	7	0.000612	0.00698	1.69 (13162,71,3506,32)
GO:0009062	fatty acid catabolic process	1	0.000619	0.00705	1.78 (13162,57,3506,27)
GO:0001667	ameboidal-type cell migration	9	0.000622	0.00706	2.15 (13162,28,3506,16)
GO:1901659	glycosyl compound biosynthetic process	1	0.000622	0.00705	2.15 (13162,28,3506,16)
GO:0051668	localization within membrane	3	0.000622	0.00703	2.15 (13162,28,3506,16)
GO:0051403	stress-activated MAPK cascade	8	0.000651	0.00735	2.82 (13162,12,3506,9)
GO:0071426	ribonucleoprotein complex export from nucleus	5	0.000662	0.00746	3.00 (13162,10,3506,8)
GO:0071428	rRNA-containing ribonucleoprotein complex export from nucleus	5	0.000662	0.00745	3.00 (13162,10,3506,8)
GO:0032008	positive regulation of TOR signaling	9	0.000662	0.00743	3.00 (13162,10,3506,8)
GO:0008298	intracellular mRNA localization	3	0.000662	0.00742	3.00 (13162,10,3506,8)
GO:0033750	ribosome localization	3	0.000662	0.00741	3.00 (13162,10,3506,8)
GO:0000054	ribosomal subunit export from nucleus	5	0.000662	0.00739	3.00 (13162,10,3506,8)
GO:0031365	N-terminal protein amino acid modification	6	0.000662	0.00738	3.00 (13162,10,3506,8)
GO:1901135	carbohydrate derivative metabolic process	1	0.000663	0.00738	1.28 (13162,378,3506,129)
GO:0042127	regulation of cell proliferation	9	0.000679	0.00755	1.92 (13162,41,3506,21)
GO:0034655	nucleobase-containing compound catabolic process	1	0.000704	0.00781	1.47 (13162,140,3506,55)
GO:0090501	RNA phosphodiester bond hydrolysis	1	0.000734	0.00812	1.60 (13162,89,3506,38)
GO:0018208	peptidyl-proline modification	6	0.000754	0.00832	1.98 (13162,36,3506,19)
GO:0110039	positive regulation of nematode male tail tip morphogenesis	4	0.000754	0.00831	1.98 (13162,36,3506,19)
GO:0009116	nucleoside metabolic process	1	0.000754	0.00829	1.98 (13162,36,3506,19)
GO:0110053	regulation of actin filament organization	3	0.00078	0.00856	1.88 (13162,44,3506,22)
GO:1904029	regulation of cyclin-dependent protein kinase activity	6	0.000802	0.00879	2.17 (13162,26,3506,15)
GO:0000079	regulation of cyclin-dependent protein serine/threonine kinase activity	6	0.000802	0.00877	2.17 (13162,26,3506,15)
GO:0050801	ion homeostasis	8	0.000829	0.00906	1.46 (13162,147,3506,57)
GO:0012501	programmed cell death	9	0.000853	0.0093	1.65 (13162,75,3506,33)
GO:0043038	amino acid activation	6	0.000889	0.00968	1.93 (13162,39,3506,20)
GO:0048584	positive regulation of response to stimulus	8	0.000918	0.00998	1.37 (13162,217,3506,79)
GO:0032103	positive regulation of response to external stimulus	8	0.000924	0.01	1.72 (13162,61,3506,28)
GO:0051241	negative regulation of multicellular organismal process	9	0.000969	0.0105	1.53 (13162,108,3506,44)
GO:0008045	motor neuron axon guidance	9	0.000986	0.0107	1.99 (13162,34,3506,18)
GO:1903008	organelle disassembly	3	0.000986	0.0106	1.99 (13162,34,3506,18)
