# Supplementary material for: Using single-worm RNA sequencing to study C. elegans responses to pathogen infection
Source: BMC Genomics. 2022 Sep 14;23:653. doi: 10.1186/s12864-022-08878-x (PMC9472404; doi:10.1186/s12864-022-08878-x)
Supplement: Supplementary file 6 — Additional file 6: Table S5. Enriched biological processes revealed by single-worm RNA-seq (infected samples relative to uninfected samples). [file 12864_2022_8878_MOESM6_ESM.xlsx]

## Sheet: Sheet1
Table S5. Enriched biological processes revealed by single-worm RNA-seq (infected samples relative to uninfected samples)
Notes: ψ Category: 1 - immune response or response to stimulus (22 GO terms); 2 - other processes (4 GO terms). # P-value is computed according to the mHG model (Eden et al. 2007 PLoS Comp Bio 3(3):e39). * FDR q-value is the correction of the above p-value for multiple testing using the Benjamini and Hochberg method (Benjamini and Hochberg 1995 J R Statist Soc B 57(1):289-300). § Enrichment (N, B…
GO term	Description	Categoryψ	P-value#	FDR q-value*	Enrichment (N, B, n, b)§
GO:0006955	immune response	1	9.29e-81	5.57e-77	6.70 (13280,269,995,135)
GO:0002376	immune system process	1	1.48e-80	4.43e-77	6.62 (13280,274,995,136)
GO:0045087	innate immune response	1	1.53e-79	3.06e-76	6.70 (13280,265,995,133)
GO:0006952	defense response	1	6e-77	9e-74	5.47 (13280,378,995,155)
GO:0006950	response to stress	1	1.33e-37	1.59e-34	2.64 (13280,952,995,188)
GO:0050896	response to stimulus	1	5.43e-27	5.43e-24	2.09 (13280,1334,995,209)
GO:0098542	defense response to other organism	1	5.53e-19	4.74e-16	4.04 (13280,172,995,52)
GO:0043207	response to external biotic stimulus	1	7.36e-19	5.51e-16	4.01 (13280,173,995,52)
GO:0009607	response to biotic stimulus	1	7.36e-19	4.9e-16	4.01 (13280,173,995,52)
GO:0051707	response to other organism	1	7.36e-19	4.41e-16	4.01 (13280,173,995,52)
GO:0042742	defense response to bacterium	1	1.38e-17	7.51e-15	4.10 (13280,153,995,47)
GO:0009617	response to bacterium	1	1.38e-17	6.88e-15	4.10 (13280,153,995,47)
GO:0051704	multi-organism process	2	1.7e-17	7.86e-15	3.60 (13280,204,995,55)
GO:0050829	defense response to Gram-negative bacterium	1	2.56e-14	1.09e-11	4.59 (13280,96,995,33)
GO:0009605	response to external stimulus	1	3.19e-14	1.27e-11	2.87 (13280,284,995,61)
GO:0097501	stress response to metal ion	1	2.1e-09	7.89e-07	8.01 (13280,20,995,12)
GO:1990170	stress response to cadmium ion	1	1.27e-06	0.00045	9.34 (13280,10,995,7)
GO:0046686	response to cadmium ion	1	3.33e-06	0.00111	6.32 (13280,19,995,9)
GO:0050830	defense response to Gram-positive bacterium	1	4.84e-06	0.00153	3.44 (13280,66,995,17)
GO:0006805	xenobiotic metabolic process	2	7.13e-06	0.00214	4.13 (13280,42,995,13)
GO:0010038	response to metal ion	1	7.5e-06	0.00214	3.34 (13280,68,995,17)
GO:0042738	exogenous drug catabolic process	2	1.72e-05	0.00468	4.11 (13280,39,995,12)
GO:0006869	lipid transport	2	2.36e-05	0.00614	2.97 (13280,81,995,18)
GO:0010035	response to inorganic substance	1	7.74e-05	0.0193	2.57 (13280,104,995,20)
GO:0009410	response to xenobiotic stimulus	1	0.000109	0.0261	6.67 (13280,12,995,6)
GO:0048678	response to axon injury	1	0.000189	0.0436	6.16 (13280,13,995,6)
