# Supplementary material for: Using single-worm RNA sequencing to study C. elegans responses to pathogen infection
Source: BMC Genomics. 2022 Sep 14;23:653. doi: 10.1186/s12864-022-08878-x (PMC9472404; doi:10.1186/s12864-022-08878-x)
Supplement: Supplementary file 7 — Additional file 7: Table S6. Attenuated biological processes revealed by single-worm RNA-seq (infected samples relative to uninfected samples). [file 12864_2022_8878_MOESM7_ESM.xlsx]

## Sheet: Sheet1
Table S6. Attenuated biological processes revealed by single-worm RNA-seq (infected samples relative to uninfected samples)
Notes: ψ Category: 1 - metabolic/biosynthetic processes (18 GO terms); 2 - Other processes (1 GO term). # P-value is computed according to the mHG model (Eden et al. 2007 PLoS Comp Bio 3(3):e39). * FDR q-value is the correction of the above p-value for multiple testing using the Benjamini and Hochberg method (Benjamini and Hochberg 1995 J R Statist Soc B 57(1):289-300). § Enrichment (N, B, n, b) …
GO term	Description	Categoryψ	P-value#	FDR q-value*	Enrichment (N, B, n, b)§
GO:1901605	alpha-amino acid metabolic process	1	1.2e-08	7.18e-05	5.13 (13280,123,379,18)
GO:0043436	oxoacid metabolic process	1	1.71e-07	0.000513	2.73 (13280,424,379,33)
GO:0019752	carboxylic acid metabolic process	1	2.31e-07	0.000462	2.80 (13280,388,379,31)
GO:0016054	organic acid catabolic process	1	2.93e-07	0.000439	4.67 (13280,120,379,16)
GO:0046395	carboxylic acid catabolic process	1	2.93e-07	0.000351	4.67 (13280,120,379,16)
GO:0006082	organic acid metabolic process	1	4.13e-07	0.000413	2.58 (13280,462,379,34)
GO:0044281	small molecule metabolic process	1	4.82e-07	0.000413	2.16 (13280,763,379,47)
GO:0044282	small molecule catabolic process	1	6.47e-07	0.000485	3.97 (13280,159,379,18)
GO:0042558	pteridine-containing compound metabolic process	1	7.52e-07	0.000501	16.17 (13280,13,379,6)
GO:0006520	cellular amino acid metabolic process	1	8.59e-07	0.000515	3.72 (13280,179,379,19)
GO:1901606	alpha-amino acid catabolic process	1	1.73e-06	0.000942	6.74 (13280,52,379,10)
GO:0009063	cellular amino acid catabolic process	1	3.51e-06	0.00176	6.26 (13280,56,379,10)
GO:0009069	serine family amino acid metabolic process	1	3.87e-06	0.00179	8.24 (13280,34,379,8)
GO:0006730	one-carbon metabolic process	1	1.03e-05	0.0044	11.07 (13280,19,379,6)
GO:0019835	cytolysis	2	2.31e-05	0.00922	35.04 (13280,3,379,3)
GO:0006732	coenzyme metabolic process	1	2.63e-05	0.00986	3.69 (13280,133,379,14)
GO:0051186	cofactor metabolic process	1	3.14e-05	0.0111	2.91 (13280,229,379,19)
GO:0000270	peptidoglycan metabolic process	1	9.03e-05	0.0301	26.28 (13280,4,379,3)
GO:0009253	peptidoglycan catabolic process	1	9.03e-05	0.0285	26.28 (13280,4,379,3)
