# Supplementary material for: Using single-worm RNA sequencing to study C. elegans responses to pathogen infection
Source: BMC Genomics. 2022 Sep 14;23:653. doi: 10.1186/s12864-022-08878-x (PMC9472404; doi:10.1186/s12864-022-08878-x)
Supplement: Supplementary file 8 — Additional file 8: Table S7. Enriched biological processes revealed by standard RNA-seq (infected samples relative to uninfected samples). [file 12864_2022_8878_MOESM8_ESM.xlsx]

## Sheet: Sheet1
Table S7. Enriched biological processes revealed by standard RNA-seq (infected samples relative to uninfected samples)
Notes: ψ Category: 1 - immune response or response to stimulus (38 GO terms); 2 - signal transduction (34 GO terms); 3 - transport (32 GO terms); 4 - secretion (12 GO terms); 5 - behavior (20 GO terms); 6 - organelle organization (18 GO terms); 7 - metabolic/biosynthetic processes (12 GO terms); 8 - DNA transaction (3 GO terms); 9 - development (19 GO terms); 10 - other processes (21 GO terms). #…
GO term	Description	Categoryψ	P-value#	FDR q-value*	Enrichment (N, B, n, b)§
GO:0006955	immune response	1	1.11e-40	6.68e-37	2.29 (12836,268,3918,187)
GO:0006952	defense response	1	4.42e-40	1.33e-36	2.07 (12836,377,3918,238)
GO:0045087	innate immune response	1	6.26e-40	1.25e-36	2.28 (12836,264,3918,184)
GO:0002376	immune system process	1	1.31e-39	1.96e-36	2.26 (12836,273,3918,188)
GO:0007218	neuropeptide signaling pathway	2	1.88e-24	2.26e-21	2.43 (12836,128,3918,95)
GO:0007165	signal transduction	2	1.51e-15	1.51e-12	1.30 (12836,1476,3918,585)
GO:0009605	response to external stimulus	1	5.96e-15	5.11e-12	1.72 (12836,284,3918,149)
GO:0050896	response to stimulus	1	8.34e-14	6.25e-11	1.30 (12836,1292,3918,513)
GO:0098542	defense response to other organism	1	1.14e-11	7.57e-09	1.81 (12836,172,3918,95)
GO:0043207	response to external biotic stimulus	1	1.77e-11	1.06e-08	1.80 (12836,173,3918,95)
GO:0009607	response to biotic stimulus	1	1.77e-11	9.65e-09	1.80 (12836,173,3918,95)
GO:0051707	response to other organism	1	1.77e-11	8.85e-09	1.80 (12836,173,3918,95)
GO:0055085	transmembrane transport	3	4.06e-11	1.87e-08	1.33 (12836,855,3918,348)
GO:0051046	regulation of secretion	4	2.61e-10	1.12e-07	2.18 (12836,72,3918,48)
GO:0051704	multi-organism process	10	3.83e-10	1.53e-07	1.68 (12836,205,3918,105)
GO:0042742	defense response to bacterium	1	4.08e-10	1.53e-07	1.79 (12836,154,3918,84)
GO:0009617	response to bacterium	1	4.08e-10	1.44e-07	1.79 (12836,154,3918,84)
GO:0006810	transport	3	6.52e-10	2.17e-07	1.22 (12836,1606,3918,597)
GO:0030030	cell projection organization	6	1.13e-09	3.56e-07	1.77 (12836,154,3918,83)
GO:0007267	cell-cell signaling	2	3.15e-09	9.44e-07	1.67 (12836,186,3918,95)
GO:0006811	ion transport	3	3.61e-09	1.03e-06	1.34 (12836,665,3918,272)
GO:1903530	regulation of secretion by cell	4	4.01e-09	1.09e-06	2.24 (12836,57,3918,39)
GO:0034220	ion transmembrane transport	3	4.16e-09	1.09e-06	1.38 (12836,542,3918,228)
GO:0006950	response to stress	1	5.65e-09	1.41e-06	1.28 (12836,950,3918,370)
GO:0023052	signaling	2	6.4e-09	1.53e-06	1.66 (12836,188,3918,95)
GO:0007187	G protein-coupled receptor signaling pathway, coupled to cyclic nucleotide second messenger	2	8.13e-09	1.88e-06	2.18 (12836,60,3918,40)
GO:0030001	metal ion transport	3	9.8e-09	2.18e-06	1.54 (12836,261,3918,123)
GO:0099537	trans-synaptic signaling	2	1.05e-08	2.25e-06	1.69 (12836,167,3918,86)
GO:0098916	anterograde trans-synaptic signaling	2	1.05e-08	2.17e-06	1.69 (12836,167,3918,86)
GO:0007268	chemical synaptic transmission	2	1.05e-08	2.1e-06	1.69 (12836,167,3918,86)
GO:0043269	regulation of ion transport	3	1.1e-08	2.13e-06	1.94 (12836,91,3918,54)
GO:0048521	negative regulation of behavior	5	1.66e-08	3.12e-06	2.96 (12836,21,3918,19)
GO:0120031	plasma membrane bounded cell projection assembly	6	1.76e-08	3.19e-06	2.04 (12836,74,3918,46)
GO:0050795	regulation of behavior	5	1.98e-08	3.5e-06	1.72 (12836,149,3918,78)
GO:0099536	synaptic signaling	2	2.17e-08	3.72e-06	1.67 (12836,169,3918,86)
GO:0050829	defense response to Gram-negative bacterium	1	2.33e-08	3.88e-06	1.89 (12836,97,3918,56)
GO:0042391	regulation of membrane potential	10	3.09e-08	5e-06	1.66 (12836,170,3918,86)
GO:0120036	plasma membrane bounded cell projection organization	6	3.55e-08	5.6e-06	1.79 (12836,119,3918,65)
GO:0071241	cellular response to inorganic substance	1	6.4e-08	9.84e-06	2.67 (12836,27,3918,22)
GO:0010038	response to metal ion	1	9.53e-08	1.43e-05	2.02 (12836,68,3918,42)
GO:0050794	regulation of cellular process	10	1.02e-07	1.49e-05	1.12 (12836,3360,3918,1146)
GO:1905515	non-motile cilium assembly	6	1.09e-07	1.56e-05	2.48 (12836,33,3918,25)
GO:0007186	G protein-coupled receptor signaling pathway	2	1.14e-07	1.59e-05	1.33 (12836,566,3918,230)
GO:0065007	biological regulation	10	1.23e-07	1.67e-05	1.10 (12836,4087,3918,1374)
GO:0051234	establishment of localization	6	1.32e-07	1.75e-05	1.18 (12836,1680,3918,605)
GO:0044782	cilium organization	6	1.51e-07	1.96e-05	1.98 (12836,71,3918,43)
GO:0050789	regulation of biological process	10	1.71e-07	2.19e-05	1.11 (12836,3735,3918,1262)
GO:0060271	cilium assembly	6	1.72e-07	2.15e-05	1.99 (12836,69,3918,42)
GO:0010035	response to inorganic substance	1	2.08e-07	2.55e-05	1.80 (12836,104,3918,57)
GO:1903998	regulation of eating behavior	5	2.39e-07	2.86e-05	2.16 (12836,50,3918,33)
GO:0099177	regulation of trans-synaptic signaling	2	2.51e-07	2.95e-05	1.90 (12836,81,3918,47)
GO:0030031	cell projection assembly	6	2.51e-07	2.89e-05	1.90 (12836,81,3918,47)
GO:0050804	modulation of chemical synaptic transmission	2	2.51e-07	2.84e-05	1.90 (12836,81,3918,47)
GO:0043051	regulation of pharyngeal pumping	10	2.87e-07	3.18e-05	2.23 (12836,44,3918,30)
GO:0098660	inorganic ion transmembrane transport	3	2.92e-07	3.18e-05	1.40 (12836,372,3918,159)
GO:0007154	cell communication	2	3.18e-07	3.4e-05	1.51 (12836,237,3918,109)
GO:0045664	regulation of neuron differentiation	2	3.9e-07	4.11e-05	1.72 (12836,120,3918,63)
GO:0060259	regulation of feeding behavior	5	3.93e-07	4.07e-05	2.08 (12836,55,3918,35)
GO:0042330	taxis	5	4.14e-07	4.21e-05	1.88 (12836,82,3918,47)
GO:0051952	regulation of amine transport	3	4.59e-07	4.59e-05	2.62 (12836,25,3918,20)
GO:0042073	intraciliary transport	3	5.51e-07	5.42e-05	2.55 (12836,27,3918,21)
GO:0050433	regulation of catecholamine secretion	4	6.46e-07	6.25e-05	3.28 (12836,12,3918,12)
GO:0014059	regulation of dopamine secretion	4	6.46e-07	6.15e-05	3.28 (12836,12,3918,12)
GO:0071805	potassium ion transmembrane transport	3	1.23e-06	0.000116	1.75 (12836,101,3918,54)
GO:0071804	cellular potassium ion transport	3	1.23e-06	0.000114	1.75 (12836,101,3918,54)
GO:0007188	adenylate cyclase-modulating G protein-coupled receptor signaling pathway	2	1.35e-06	0.000122	2.16 (12836,44,3918,29)
GO:2001023	regulation of response to drug	1	1.42e-06	0.000127	2.52 (12836,26,3918,20)
GO:0031344	regulation of cell projection organization	6	1.45e-06	0.000128	1.66 (12836,126,3918,64)
GO:0065008	regulation of biological quality	10	1.51e-06	0.000131	1.26 (12836,713,3918,275)
GO:0006812	cation transport	3	1.79e-06	0.000154	1.38 (12836,359,3918,151)
GO:0120035	regulation of plasma membrane bounded cell projection organization	6	2.06e-06	0.000174	1.66 (12836,122,3918,62)
GO:0051179	localization	6	2.16e-06	0.00018	1.15 (12836,1877,3918,659)
GO:0006813	potassium ion transport	3	2.3e-06	0.000189	1.72 (12836,105,3918,55)
GO:0019932	second-messenger-mediated signaling	2	2.68e-06	0.000217	2.11 (12836,45,3918,29)
GO:0030705	cytoskeleton-dependent intracellular transport	3	3.64e-06	0.000291	1.93 (12836,61,3918,36)
GO:0006970	response to osmotic stress	1	3.69e-06	0.000291	2.21 (12836,37,3918,25)
GO:0042221	response to chemical	1	3.74e-06	0.000291	1.40 (12836,299,3918,128)
GO:0051588	regulation of neurotransmitter transport	2	3.89e-06	0.000299	2.43 (12836,27,3918,20)
GO:0007610	behavior	5	4.02e-06	0.000305	1.34 (12836,414,3918,169)
GO:0050909	sensory perception of taste	2	6.04e-06	0.000453	3.02 (12836,13,3918,12)
GO:1903305	regulation of regulated secretory pathway	4	6.04e-06	0.000447	3.02 (12836,13,3918,12)
GO:0017158	regulation of calcium ion-dependent exocytosis	4	6.04e-06	0.000442	3.02 (12836,13,3918,12)
GO:0071248	cellular response to metal ion	1	7e-06	0.000506	2.62 (12836,20,3918,16)
GO:0051650	establishment of vesicle localization	6	7.01e-06	0.0005	2.13 (12836,40,3918,26)
GO:0006629	lipid metabolic process	7	7.25e-06	0.000511	1.30 (12836,489,3918,194)
GO:0007631	feeding behavior	5	8.26e-06	0.000576	2.18 (12836,36,3918,24)
GO:0010975	regulation of neuron projection development	9	8.38e-06	0.000578	1.67 (12836,106,3918,54)
GO:0051049	regulation of transport	3	8.77e-06	0.000597	1.43 (12836,240,3918,105)
GO:0046928	regulation of neurotransmitter secretion	2	9.55e-06	0.000643	2.39 (12836,26,3918,19)
GO:0019935	cyclic-nucleotide-mediated signaling	2	9.7e-06	0.000646	2.34 (12836,28,3918,20)
GO:0098655	cation transmembrane transport	3	1.28e-05	0.000846	1.36 (12836,322,3918,134)
GO:0006887	exocytosis	4	1.29e-05	0.00084	1.95 (12836,52,3918,31)
GO:0048583	regulation of response to stimulus	1	1.49e-05	0.000961	1.30 (12836,465,3918,184)
GO:0007626	locomotory behavior	5	1.83e-05	0.00117	2.15 (12836,35,3918,23)
GO:0032101	regulation of response to external stimulus	1	1.97e-05	0.00125	1.62 (12836,111,3918,55)
GO:0022604	regulation of cell morphogenesis	9	2.03e-05	0.00127	1.65 (12836,101,3918,51)
GO:0040024	dauer larval development	9	2.05e-05	0.00127	1.77 (12836,74,3918,40)
GO:0010646	regulation of cell communication	2	2.13e-05	0.0013	1.33 (12836,370,3918,150)
GO:0051960	regulation of nervous system development	9	2.23e-05	0.00135	1.51 (12836,158,3918,73)
GO:0051648	vesicle localization	6	2.23e-05	0.00134	2.01 (12836,44,3918,27)
GO:0072347	response to anesthetic	1	2.29e-05	0.00136	3.28 (12836,9,3918,9)
GO:0098662	inorganic cation transmembrane transport	3	2.56e-05	0.0015	1.38 (12836,281,3918,118)
GO:0048638	regulation of developmental growth	9	2.61e-05	0.00152	1.55 (12836,135,3918,64)
GO:0040012	regulation of locomotion	5	2.79e-05	0.00161	1.39 (12836,262,3918,111)
GO:0009187	cyclic nucleotide metabolic process	7	2.87e-05	0.00164	2.05 (12836,40,3918,25)
GO:0023051	regulation of signaling	2	2.88e-05	0.00163	1.32 (12836,369,3918,149)
GO:0045138	nematode male tail tip morphogenesis	9	2.88e-05	0.00162	1.65 (12836,97,3918,49)
GO:0001505	regulation of neurotransmitter levels	2	2.88e-05	0.0016	1.78 (12836,70,3918,38)
GO:0050767	regulation of neurogenesis	9	2.92e-05	0.00161	1.54 (12836,138,3918,65)
GO:0051239	regulation of multicellular organismal process	10	2.99e-05	0.00163	1.25 (12836,604,3918,230)
GO:0009190	cyclic nucleotide biosynthetic process	7	3.23e-05	0.00174	2.07 (12836,38,3918,24)
GO:0044057	regulation of system process	10	3.27e-05	0.00175	1.72 (12836,80,3918,42)
GO:0052652	cyclic purine nucleotide metabolic process	7	3.6e-05	0.00191	2.09 (12836,36,3918,23)
GO:0032103	positive regulation of response to external stimulus	1	3.63e-05	0.00191	1.83 (12836,61,3918,34)
GO:0050890	cognition	2	3.66e-05	0.00191	1.88 (12836,54,3918,31)
GO:0031346	positive regulation of cell projection organization	6	3.66e-05	0.00189	1.88 (12836,54,3918,31)
GO:0050830	defense response to Gram-positive bacterium	1	4.06e-05	0.00208	1.79 (12836,66,3918,36)
GO:0071277	cellular response to calcium ion	1	4.08e-05	0.00207	2.66 (12836,16,3918,13)
GO:0007215	glutamate receptor signaling pathway	2	4.08e-05	0.00205	2.66 (12836,16,3918,13)
GO:0050832	defense response to fungus	1	5.1e-05	0.00255	2.22 (12836,28,3918,19)
GO:0097501	stress response to metal ion	1	5.31e-05	0.00263	2.46 (12836,20,3918,15)
GO:0015671	oxygen transport	3	5.52e-05	0.00271	2.38 (12836,22,3918,16)
GO:0015669	gas transport	3	5.52e-05	0.00269	2.38 (12836,22,3918,16)
GO:0009612	response to mechanical stimulus	1	5.52e-05	0.00267	2.38 (12836,22,3918,16)
GO:0043058	regulation of backward locomotion	5	5.54e-05	0.00266	2.98 (12836,11,3918,10)
GO:0035235	ionotropic glutamate receptor signaling pathway	2	5.54e-05	0.00264	2.98 (12836,11,3918,10)
GO:0030522	intracellular receptor signaling pathway	2	5.7e-05	0.00269	1.80 (12836,62,3918,34)
GO:0010976	positive regulation of neuron projection development	9	5.85e-05	0.00274	1.91 (12836,48,3918,28)
GO:0006355	regulation of transcription, DNA-templated	8	5.94e-05	0.00276	1.18 (12836,975,3918,352)
GO:0061065	regulation of dauer larval development	9	6.78e-05	0.00313	2.04 (12836,37,3918,23)
GO:2000252	negative regulation of feeding behavior	5	7.5e-05	0.00343	3.28 (12836,8,3918,8)
GO:0050913	sensory perception of bitter taste	2	7.5e-05	0.00341	3.28 (12836,8,3918,8)
GO:0045666	positive regulation of neuron differentiation	9	8.25e-05	0.00372	1.86 (12836,51,3918,29)
GO:0045861	negative regulation of proteolysis	10	8.27e-05	0.0037	1.64 (12836,90,3918,45)
GO:0006814	sodium ion transport	3	8.31e-05	0.00369	1.68 (12836,80,3918,41)
GO:1902435	regulation of male mating behavior	5	8.61e-05	0.00379	2.77 (12836,13,3918,11)
GO:0048639	positive regulation of developmental growth	9	9.34e-05	0.00409	1.73 (12836,68,3918,36)
GO:0010466	negative regulation of peptidase activity	7	9.88e-05	0.00429	1.64 (12836,88,3918,44)
GO:0009620	response to fungus	1	0.000106	0.00455	2.15 (12836,29,3918,19)
GO:0090598	male anatomical structure morphogenesis	9	0.000108	0.00464	1.59 (12836,101,3918,49)
GO:0034765	regulation of ion transmembrane transport	3	0.000112	0.00476	1.82 (12836,54,3918,30)
GO:0045055	regulated exocytosis	4	0.000115	0.00486	2.18 (12836,27,3918,18)
GO:0010769	regulation of cell morphogenesis involved in differentiation	9	0.000118	0.00495	1.64 (12836,86,3918,43)
GO:2001141	regulation of RNA biosynthetic process	7	0.000123	0.00513	1.17 (12836,992,3918,355)
GO:1903506	regulation of nucleic acid-templated transcription	8	0.000123	0.00509	1.17 (12836,992,3918,355)
GO:0017156	calcium ion regulated exocytosis	4	0.000123	0.00507	2.23 (12836,25,3918,17)
GO:0051592	response to calcium ion	1	0.000125	0.00508	2.51 (12836,17,3918,13)
GO:0006972	hyperosmotic response	1	0.00013	0.00526	2.28 (12836,23,3918,16)
GO:0017157	regulation of exocytosis	4	0.00013	0.00523	2.28 (12836,23,3918,16)
GO:0015672	monovalent inorganic cation transport	3	0.000132	0.00529	1.38 (12836,220,3918,93)
GO:0099111	microtubule-based transport	3	0.000156	0.00621	1.83 (12836,50,3918,28)
GO:0010970	transport along microtubule	3	0.000156	0.00617	1.83 (12836,50,3918,28)
GO:0007611	learning or memory	10	0.000156	0.00613	1.83 (12836,50,3918,28)
GO:0006182	cGMP biosynthetic process	7	0.00016	0.00624	2.02 (12836,34,3918,21)
GO:0010951	negative regulation of endopeptidase activity	7	0.000168	0.00651	1.64 (12836,82,3918,41)
GO:0051962	positive regulation of nervous system development	9	0.000169	0.00649	1.68 (12836,72,3918,37)
GO:0034762	regulation of transmembrane transport	3	0.000175	0.00668	1.79 (12836,55,3918,30)
GO:0006805	xenobiotic metabolic process	7	0.000182	0.00691	1.92 (12836,41,3918,24)
GO:1902476	chloride transmembrane transport	3	0.000219	0.00827	1.59 (12836,93,3918,45)
GO:0040008	regulation of growth	9	0.000221	0.00829	1.44 (12836,162,3918,71)
GO:0061512	protein localization to cilium	6	0.00023	0.00858	2.11 (12836,28,3918,18)
GO:0007638	mechanosensory behavior	5	0.00023	0.00852	2.11 (12836,28,3918,18)
GO:0009628	response to abiotic stimulus	1	0.000243	0.00893	1.38 (12836,212,3918,89)
GO:0050770	regulation of axonogenesis	9	0.000243	0.00887	1.66 (12836,73,3918,37)
GO:1902436	negative regulation of male mating behavior	5	0.000246	0.00894	3.28 (12836,7,3918,7)
GO:0001966	thigmotaxis	5	0.000246	0.00888	3.28 (12836,7,3918,7)
GO:0061096	negative regulation of turning behavior involved in mating	5	0.000246	0.00883	3.28 (12836,7,3918,7)
GO:0061094	regulation of turning behavior involved in mating	5	0.000246	0.00878	3.28 (12836,7,3918,7)
GO:0007193	adenylate cyclase-inhibiting G protein-coupled receptor signaling pathway	2	0.000246	0.00873	3.28 (12836,7,3918,7)
GO:0046068	cGMP metabolic process	7	0.000286	0.0101	1.97 (12836,35,3918,21)
GO:0007212	dopamine receptor signaling pathway	2	0.00029	0.0102	2.57 (12836,14,3918,11)
GO:0006821	chloride transport	3	0.000298	0.0104	1.57 (12836,94,3918,45)
GO:0015850	organic hydroxy compound transport	3	0.0003	0.0104	2.23 (12836,22,3918,15)
GO:0051240	positive regulation of multicellular organismal process	10	0.000332	0.0115	1.30 (12836,313,3918,124)
GO:0050769	positive regulation of neurogenesis	9	0.000336	0.0115	1.72 (12836,59,3918,31)
GO:0032879	regulation of localization	6	0.000381	0.013	1.25 (12836,442,3918,168)
GO:0051252	regulation of RNA metabolic process	8	0.000413	0.014	1.15 (12836,1049,3918,369)
GO:0003008	system process	10	0.000415	0.014	1.26 (12836,387,3918,149)
GO:0042738	exogenous drug catabolic process	7	0.000418	0.014	1.90 (12836,38,3918,22)
GO:0060284	regulation of cell development	9	0.000445	0.0148	1.39 (12836,179,3918,76)
GO:0018212	peptidyl-tyrosine modification	10	0.000479	0.0159	1.73 (12836,55,3918,29)
GO:0032094	response to food	1	0.000492	0.0162	2.91 (12836,9,3918,8)
GO:0035721	intraciliary retrograde transport	3	0.000492	0.0161	2.91 (12836,9,3918,8)
GO:0055088	lipid homeostasis	10	0.000493	0.0161	2.06 (12836,27,3918,17)
GO:0030322	stabilization of membrane potential	10	0.000539	0.0175	1.77 (12836,48,3918,26)
GO:0018108	peptidyl-tyrosine phosphorylation	10	0.000572	0.0184	1.73 (12836,53,3918,28)
GO:0010770	positive regulation of cell morphogenesis involved in differentiation	9	0.000573	0.0184	1.93 (12836,34,3918,20)
GO:0006935	chemotaxis	5	0.000589	0.0188	1.64 (12836,68,3918,34)
GO:0035725	sodium ion transmembrane transport	3	0.000589	0.0187	1.64 (12836,68,3918,34)
GO:0035556	intracellular signal transduction	2	0.000591	0.0187	1.28 (12836,314,3918,123)
GO:0015698	inorganic anion transport	3	0.000603	0.0189	1.50 (12836,107,3918,49)
GO:0007210	serotonin receptor signaling pathway	2	0.00062	0.0194	2.14 (12836,23,3918,15)
GO:0019933	cAMP-mediated signaling	2	0.00062	0.0193	2.14 (12836,23,3918,15)
GO:0052547	regulation of peptidase activity	7	0.000653	0.0202	1.51 (12836,102,3918,47)
GO:0032940	secretion by cell	4	0.000665	0.0204	1.59 (12836,76,3918,37)
GO:2000292	regulation of defecation	10	0.000736	0.0225	2.24 (12836,19,3918,13)
GO:0044062	regulation of excretion	4	0.000736	0.0224	2.24 (12836,19,3918,13)
GO:0009611	response to wounding	1	0.000736	0.0223	2.24 (12836,19,3918,13)
GO:0043053	dauer entry	10	0.000775	0.0233	2.31 (12836,17,3918,12)
GO:0055115	entry into diapause	10	0.000775	0.0232	2.31 (12836,17,3918,12)
GO:1905954	positive regulation of lipid localization	6	0.000775	0.0231	2.31 (12836,17,3918,12)
GO:1905952	regulation of lipid localization	6	0.000777	0.0231	1.97 (12836,30,3918,18)
GO:0030534	adult behavior	5	0.000787	0.0232	2.40 (12836,15,3918,11)
GO:0010037	response to carbon dioxide	1	0.000807	0.0237	3.28 (12836,6,3918,6)
GO:0071244	cellular response to carbon dioxide	1	0.000807	0.0236	3.28 (12836,6,3918,6)
GO:0015844	monoamine transport	3	0.000807	0.0235	3.28 (12836,6,3918,6)
GO:1903999	negative regulation of eating behavior	5	0.000807	0.0234	3.28 (12836,6,3918,6)
GO:1903745	negative regulation of pharyngeal pumping	10	0.000807	0.0233	3.28 (12836,6,3918,6)
GO:0010817	regulation of hormone levels	2	0.000956	0.0274	1.87 (12836,35,3918,20)
