# Supplementary material for: Using single-worm RNA sequencing to study C. elegans responses to pathogen infection
Source: BMC Genomics. 2022 Sep 14;23:653. doi: 10.1186/s12864-022-08878-x (PMC9472404; doi:10.1186/s12864-022-08878-x)
Supplement: Supplementary file 9 — Additional file 9: Table S8. Attenuated biological processes revealed by standard RNA-seq (infected samples relative to uninfected samples). [file 12864_2022_8878_MOESM9_ESM.xlsx]

## Sheet: Sheet1
Table S8. Attenuated biological processes revealed by standard RNA-seq (infected samples relative to uninfected samples)
Notes: ψ Category: 1 - cell cycle (99 GO terms); 2 - metabolic/biosynthetic processes (133 GO terms); 3 - organelle organization (49 GO terms); 4 - reproduction (15 GO terms); 5 - development (21 GO terms); 6 - DNA transaction (51 GO terms); 7 - other processes (70 GO terms). # P-value is computed according to the mHG model (Eden et al. 2007 PLoS Comp Bio 3(3):e39). * FDR q-value is the correctio…
GO term	Description	Categoryψ	P-value#	FDR q-value*	Enrichment (N, B, n, b)§
GO:0022402	cell cycle process	1	3.64e-59	2.18e-55	2.72 (12836,367,2888,225)
GO:0044237	cellular metabolic process	2	7.59e-57	2.28e-53	1.43 (12836,3543,2888,1141)
GO:0006807	nitrogen compound metabolic process	2	1.41e-49	2.83e-46	1.43 (12836,3217,2888,1035)
GO:0006725	cellular aromatic compound metabolic process	2	2.61e-46	3.92e-43	1.77 (12836,1201,2888,479)
GO:0008152	metabolic process	2	3.27e-45	3.92e-42	1.35 (12836,4008,2888,1216)
GO:0006139	nucleobase-containing compound metabolic process	2	1.25e-44	1.25e-41	1.78 (12836,1151,2888,460)
GO:0044238	primary metabolic process	2	1.3e-44	1.12e-41	1.38 (12836,3557,2888,1103)
GO:0046483	heterocycle metabolic process	2	2.26e-44	1.7e-41	1.76 (12836,1197,2888,473)
GO:1901360	organic cyclic compound metabolic process	2	5.43e-43	3.62e-40	1.73 (12836,1243,2888,483)
GO:0007049	cell cycle	1	5.41e-42	3.24e-39	2.73 (12836,259,2888,159)
GO:0071704	organic substance metabolic process	2	4.17e-41	2.27e-38	1.35 (12836,3768,2888,1142)
GO:0043170	macromolecule metabolic process	2	9.76e-41	4.88e-38	1.43 (12836,2795,2888,897)
GO:0090304	nucleic acid metabolic process	2	1.07e-40	4.91e-38	1.86 (12836,891,2888,372)
GO:0034641	cellular nitrogen compound metabolic process	2	4.69e-38	2.01e-35	1.60 (12836,1515,2888,547)
GO:0051276	chromosome organization	3	1.26e-36	5.02e-34	3.12 (12836,154,2888,108)
GO:1903046	meiotic cell cycle process	1	1.62e-33	6.09e-31	3.07 (12836,146,2888,101)
GO:1903047	mitotic cell cycle process	1	1.45e-32	5.11e-30	2.60 (12836,231,2888,135)
GO:0044260	cellular macromolecule metabolic process	2	4.71e-31	1.57e-28	1.46 (12836,2002,2888,656)
GO:0022414	reproductive process	4	5.09e-31	1.61e-28	1.83 (12836,715,2888,295)
GO:0009987	cellular process	7	9.18e-31	2.75e-28	1.19 (12836,6207,2888,1668)
GO:0051726	regulation of cell cycle	1	1.19e-28	3.41e-26	2.48 (12836,233,2888,130)
GO:0007059	chromosome segregation	1	1.2e-25	3.28e-23	3.31 (12836,90,2888,67)
GO:0051301	cell division	1	5.01e-25	1.31e-22	2.61 (12836,174,2888,102)
GO:0006259	DNA metabolic process	2	8.42e-24	2.1e-21	2.28 (12836,249,2888,128)
GO:0051321	meiotic cell cycle	1	8.82e-24	2.12e-21	3.06 (12836,103,2888,71)
GO:0016070	RNA metabolic process	2	2.06e-23	4.75e-21	1.74 (12836,660,2888,259)
GO:0010564	regulation of cell cycle process	1	3.09e-23	6.85e-21	2.64 (12836,155,2888,92)
GO:0098813	nuclear chromosome segregation	1	7.1e-23	1.52e-20	3.69 (12836,59,2888,49)
GO:0006260	DNA replication	6	4.16e-21	8.6e-19	3.40 (12836,68,2888,52)
GO:0022412	cellular process involved in reproduction in multicellular organism	4	1.95e-20	3.89e-18	2.44 (12836,171,2888,94)
GO:0009790	embryo development	5	6.78e-19	1.31e-16	1.94 (12836,346,2888,151)
GO:0071840	cellular component organization or biogenesis	3	7.79e-19	1.46e-16	1.40 (12836,1541,2888,487)
GO:0006396	RNA processing	6	1.35e-17	2.45e-15	1.79 (12836,436,2888,176)
GO:0007346	regulation of mitotic cell cycle	1	6.79e-17	1.2e-14	2.55 (12836,122,2888,70)
GO:0016043	cellular component organization	3	3.7e-16	6.34e-14	1.38 (12836,1494,2888,463)
GO:0009792	embryo development ending in birth or egg hatching	5	6.1e-16	1.02e-13	1.93 (12836,292,2888,127)
GO:0045786	negative regulation of cell cycle	1	7.04e-16	1.14e-13	2.84 (12836,83,2888,53)
GO:0019438	aromatic compound biosynthetic process	2	7.55e-16	1.19e-13	1.88 (12836,321,2888,136)
GO:0006974	cellular response to DNA damage stimulus	6	1.19e-15	1.83e-13	2.14 (12836,197,2888,95)
GO:0006281	DNA repair	6	1.31e-15	1.96e-13	2.28 (12836,160,2888,82)
GO:0006793	phosphorus metabolic process	2	1.54e-15	2.25e-13	1.44 (12836,1083,2888,352)
GO:0006996	organelle organization	3	2.39e-15	3.42e-13	1.54 (12836,763,2888,264)
GO:0006796	phosphate-containing compound metabolic process	2	2.68e-15	3.74e-13	1.44 (12836,1068,2888,347)
GO:0006470	protein dephosphorylation	7	2.96e-15	4.03e-13	2.20 (12836,176,2888,87)
GO:0071103	DNA conformation change	6	3.93e-15	5.24e-13	2.94 (12836,71,2888,47)
GO:1901564	organonitrogen compound metabolic process	2	5.38e-15	7.01e-13	1.27 (12836,2440,2888,696)
GO:0045132	meiotic chromosome segregation	1	8.93e-15	1.14e-12	3.89 (12836,32,2888,28)
GO:0044267	cellular protein metabolic process	2	1.13e-14	1.41e-12	1.36 (12836,1482,2888,453)
GO:0007276	gamete generation	4	1.56e-14	1.91e-12	2.48 (12836,113,2888,63)
GO:0043412	macromolecule modification	7	2.29e-14	2.75e-12	1.38 (12836,1341,2888,415)
GO:0034654	nucleobase-containing compound biosynthetic process	2	2.95e-14	3.47e-12	1.87 (12836,295,2888,124)
GO:0018130	heterocycle biosynthetic process	2	3.78e-14	4.36e-12	1.82 (12836,328,2888,134)
GO:0009201	ribonucleoside triphosphate biosynthetic process	2	1.46e-13	1.65e-11	3.24 (12836,48,2888,35)
GO:0006464	cellular protein modification process	7	1.52e-13	1.68e-11	1.38 (12836,1229,2888,382)
GO:0036211	protein modification process	7	1.52e-13	1.65e-11	1.38 (12836,1229,2888,382)
GO:0022904	respiratory electron transport chain	7	2.1e-13	2.25e-11	3.39 (12836,42,2888,32)
GO:0009124	nucleoside monophosphate biosynthetic process	2	2.38e-13	2.51e-11	2.94 (12836,62,2888,41)
GO:0045930	negative regulation of mitotic cell cycle	1	3.29e-13	3.41e-11	3.14 (12836,51,2888,36)
GO:0009142	nucleoside triphosphate biosynthetic process	2	3.29e-13	3.35e-11	3.14 (12836,51,2888,36)
GO:1901576	organic substance biosynthetic process	2	4.85e-13	4.84e-11	1.42 (12836,991,2888,317)
GO:0070192	chromosome organization involved in meiotic cell cycle	1	7.59e-13	7.46e-11	3.64 (12836,33,2888,27)
GO:0009156	ribonucleoside monophosphate biosynthetic process	2	9.36e-13	9.05e-11	2.94 (12836,59,2888,39)
GO:0009059	macromolecule biosynthetic process	2	1.24e-12	1.18e-10	1.61 (12836,491,2888,178)
GO:0044249	cellular biosynthetic process	2	1.28e-12	1.2e-10	1.42 (12836,949,2888,304)
GO:1901362	organic cyclic compound biosynthetic process	2	1.31e-12	1.2e-10	1.73 (12836,358,2888,139)
GO:0009058	biosynthetic process	2	1.37e-12	1.24e-10	1.41 (12836,1021,2888,323)
GO:0009199	ribonucleoside triphosphate metabolic process	2	3.36e-12	3.01e-10	2.82 (12836,63,2888,40)
GO:0044271	cellular nitrogen compound biosynthetic process	2	3.84e-12	3.39e-10	1.55 (12836,578,2888,201)
GO:0006310	DNA recombination	6	5.32e-12	4.62e-10	2.69 (12836,71,2888,43)
GO:1901990	regulation of mitotic cell cycle phase transition	1	8.07e-12	6.91e-10	3.02 (12836,50,2888,34)
GO:0000070	mitotic sister chromatid segregation	1	1.01e-11	8.57e-10	3.58 (12836,31,2888,25)
GO:0000819	sister chromatid segregation	1	1.03e-11	8.59e-10	3.50 (12836,33,2888,26)
GO:0016311	dephosphorylation	7	1.09e-11	8.97e-10	1.85 (12836,248,2888,103)
GO:0000075	cell cycle checkpoint	1	1.29e-11	1.05e-09	3.09 (12836,46,2888,32)
GO:0009206	purine ribonucleoside triphosphate biosynthetic process	2	1.6e-11	1.28e-09	3.13 (12836,44,2888,31)
GO:0009145	purine nucleoside triphosphate biosynthetic process	2	1.6e-11	1.27e-09	3.13 (12836,44,2888,31)
GO:0034645	cellular macromolecule biosynthetic process	2	1.78e-11	1.39e-09	1.62 (12836,424,2888,155)
GO:0009127	purine nucleoside monophosphate biosynthetic process	2	1.9e-11	1.46e-09	2.96 (12836,51,2888,34)
GO:0009168	purine ribonucleoside monophosphate biosynthetic process	2	1.9e-11	1.44e-09	2.96 (12836,51,2888,34)
GO:0051783	regulation of nuclear division	1	2.03e-11	1.52e-09	2.68 (12836,68,2888,41)
GO:0009141	nucleoside triphosphate metabolic process	2	2.03e-11	1.51e-09	2.68 (12836,68,2888,41)
GO:0006091	generation of precursor metabolites and energy	7	2.08e-11	1.52e-09	2.24 (12836,119,2888,60)
GO:0065004	protein-DNA complex assembly	7	2.47e-11	1.78e-09	2.99 (12836,49,2888,33)
GO:0035335	peptidyl-tyrosine dephosphorylation	7	2.65e-11	1.89e-09	2.36 (12836,100,2888,53)
GO:0071824	protein-DNA complex subunit organization	3	2.72e-11	1.92e-09	2.77 (12836,61,2888,38)
GO:0034622	cellular protein-containing complex assembly	3	4.45e-11	3.1e-09	1.75 (12836,289,2888,114)
GO:0003006	developmental process involved in reproduction	4	5.62e-11	3.87e-09	1.64 (12836,388,2888,143)
GO:0006397	mRNA processing	6	5.99e-11	4.08e-09	1.97 (12836,178,2888,79)
GO:0006325	chromatin organization	3	6.23e-11	4.2e-09	1.90 (12836,203,2888,87)
GO:0016071	mRNA metabolic process	2	8.31e-11	5.53e-09	1.80 (12836,252,2888,102)
GO:0044770	cell cycle phase transition	1	1.28e-10	8.41e-09	3.44 (12836,31,2888,24)
GO:0019538	protein metabolic process	2	1.28e-10	8.35e-09	1.25 (12836,1914,2888,540)
GO:0048232	male gamete generation	4	1.45e-10	9.37e-09	2.78 (12836,56,2888,35)
GO:0007283	spermatogenesis	4	1.45e-10	9.27e-09	2.78 (12836,56,2888,35)
GO:0006754	ATP biosynthetic process	2	1.59e-10	1.01e-08	3.07 (12836,42,2888,29)
GO:0009205	purine ribonucleoside triphosphate metabolic process	2	2.12e-10	1.33e-08	2.71 (12836,59,2888,36)
GO:0009123	nucleoside monophosphate metabolic process	2	2.14e-10	1.32e-08	2.41 (12836,85,2888,46)
GO:0007088	regulation of mitotic nuclear division	1	2.24e-10	1.37e-08	2.93 (12836,47,2888,31)
GO:0018193	peptidyl-amino acid modification	7	2.64e-10	1.6e-08	1.62 (12836,385,2888,140)
GO:0009144	purine nucleoside triphosphate metabolic process	2	4.16e-10	2.5e-08	2.67 (12836,60,2888,36)
GO:0044772	mitotic cell cycle phase transition	1	4.66e-10	2.76e-08	3.59 (12836,26,2888,21)
GO:1901987	regulation of cell cycle phase transition	1	5.84e-10	3.43e-08	2.68 (12836,58,2888,35)
GO:0045787	positive regulation of cell cycle	1	6.44e-10	3.75e-08	2.50 (12836,71,2888,40)
GO:0019752	carboxylic acid metabolic process	2	6.54e-10	3.77e-08	1.60 (12836,386,2888,139)
GO:0043933	protein-containing complex subunit organization	3	7.94e-10	4.53e-08	1.58 (12836,408,2888,145)
GO:0033044	regulation of chromosome organization	3	1.36e-09	7.7e-08	2.43 (12836,75,2888,41)
GO:0009161	ribonucleoside monophosphate metabolic process	2	1.36e-09	7.63e-08	2.43 (12836,75,2888,41)
GO:0051445	regulation of meiotic cell cycle	1	1.95e-09	1.08e-07	2.86 (12836,45,2888,29)
GO:0046034	ATP metabolic process	2	2.23e-09	1.23e-07	2.67 (12836,55,2888,33)
GO:0007131	reciprocal meiotic recombination	1	2.35e-09	1.28e-07	4.17 (12836,16,2888,15)
GO:0035825	homologous recombination	6	2.35e-09	1.27e-07	4.17 (12836,16,2888,15)
GO:0043436	oxoacid metabolic process	2	2.68e-09	1.44e-07	1.55 (12836,418,2888,146)
GO:0034470	ncRNA processing	6	2.82e-09	1.5e-07	1.77 (12836,226,2888,90)
GO:0007275	multicellular organism development	5	3.51e-09	1.85e-07	1.36 (12836,899,2888,275)
GO:0032502	developmental process	5	3.61e-09	1.88e-07	1.26 (12836,1564,2888,444)
GO:0031570	DNA integrity checkpoint	6	3.78e-09	1.95e-07	3.19 (12836,32,2888,23)
GO:0010948	negative regulation of cell cycle process	1	4.39e-09	2.25e-07	2.70 (12836,51,2888,31)
GO:0017144	drug metabolic process	2	5.11e-09	2.6e-07	1.76 (12836,225,2888,89)
GO:0006120	mitochondrial electron transport, NADH to ubiquinone	7	5.91e-09	2.98e-07	3.64 (12836,22,2888,18)
GO:0051028	mRNA transport	6	6.01e-09	3e-07	3.00 (12836,37,2888,25)
GO:0010965	regulation of mitotic sister chromatid separation	1	6.04e-09	2.99e-07	3.52 (12836,24,2888,19)
GO:0007093	mitotic cell cycle checkpoint	1	9.81e-09	4.82e-07	3.10 (12836,33,2888,23)
GO:0034660	ncRNA metabolic process	2	1.06e-08	5.15e-07	1.66 (12836,275,2888,103)
GO:0048609	multicellular organismal reproductive process	4	1.07e-08	5.19e-07	1.70 (12836,248,2888,95)
GO:0017038	protein import	7	1.48e-08	7.1e-07	2.42 (12836,66,2888,36)
GO:0071459	protein localization to chromosome, centromeric region	1	1.65e-08	7.87e-07	4.44 (12836,12,2888,12)
GO:0051983	regulation of chromosome segregation	1	1.69e-08	7.97e-07	2.69 (12836,48,2888,29)
GO:0007281	germ cell development	5	1.7e-08	7.98e-07	2.10 (12836,106,2888,50)
GO:0015985	energy coupled proton transport, down electrochemical gradient	7	1.99e-08	9.25e-07	3.74 (12836,19,2888,16)
GO:0015986	ATP synthesis coupled proton transport	7	1.99e-08	9.18e-07	3.74 (12836,19,2888,16)
GO:0034502	protein localization to chromosome	7	2.17e-08	9.92e-07	3.60 (12836,21,2888,17)
GO:0018209	peptidyl-serine modification	7	2.17e-08	9.85e-07	1.95 (12836,137,2888,60)
GO:0009126	purine nucleoside monophosphate metabolic process	2	2.51e-08	1.13e-06	2.39 (12836,67,2888,36)
GO:0009167	purine ribonucleoside monophosphate metabolic process	2	2.51e-08	1.12e-06	2.39 (12836,67,2888,36)
GO:0008150	biological_process	7	2.81e-08	1.25e-06	1.06 (12836,8677,2888,2072)
GO:0018105	peptidyl-serine phosphorylation	7	3.11e-08	1.37e-06	1.94 (12836,135,2888,59)
GO:0006913	nucleocytoplasmic transport	7	3.57e-08	1.56e-06	2.28 (12836,76,2888,39)
GO:0051169	nuclear transport	7	3.57e-08	1.55e-06	2.28 (12836,76,2888,39)
GO:0006405	RNA export from nucleus	6	4.58e-08	1.98e-06	2.75 (12836,42,2888,26)
GO:0030261	chromosome condensation	1	4.82e-08	2.06e-06	3.17 (12836,28,2888,20)
GO:0006323	DNA packaging	6	4.82e-08	2.05e-06	3.17 (12836,28,2888,20)
GO:0050658	RNA transport	6	5.29e-08	2.23e-06	2.40 (12836,63,2888,34)
GO:0050657	nucleic acid transport	6	5.29e-08	2.22e-06	2.40 (12836,63,2888,34)
GO:0051236	establishment of RNA localization	6	5.29e-08	2.2e-06	2.40 (12836,63,2888,34)
GO:1901991	negative regulation of mitotic cell cycle phase transition	1	5.81e-08	2.4e-06	3.25 (12836,26,2888,19)
GO:0030703	eggshell formation	5	6.24e-08	2.56e-06	3.89 (12836,16,2888,14)
GO:1990542	mitochondrial transmembrane transport	7	6.5e-08	2.65e-06	2.45 (12836,58,2888,32)
GO:0006082	organic acid metabolic process	2	6.76e-08	2.74e-06	1.48 (12836,455,2888,151)
GO:0006406	mRNA export from nucleus	6	6.76e-08	2.72e-06	3.33 (12836,24,2888,18)
GO:0034501	protein localization to kinetochore	1	7.37e-08	2.95e-06	4.44 (12836,11,2888,11)
GO:0010629	negative regulation of gene expression	7	9.16e-08	3.64e-06	1.55 (12836,345,2888,120)
GO:0048856	anatomical structure development	5	9.64e-08	3.8e-06	1.27 (12836,1208,2888,346)
GO:0055114	oxidation-reduction process	7	1.1e-07	4.31e-06	1.89 (12836,139,2888,59)
GO:0022900	electron transport chain	7	1.11e-07	4.32e-06	2.29 (12836,70,2888,36)
GO:0048513	animal organ development	5	1.12e-07	4.34e-06	1.77 (12836,181,2888,72)
GO:0032508	DNA duplex unwinding	6	1.19e-07	4.58e-06	2.84 (12836,36,2888,23)
GO:0032392	DNA geometric change	6	1.19e-07	4.56e-06	2.84 (12836,36,2888,23)
GO:0009165	nucleotide biosynthetic process	2	1.41e-07	5.36e-06	1.86 (12836,143,2888,60)
GO:0065003	protein-containing complex assembly	7	1.42e-07	5.34e-06	1.53 (12836,351,2888,121)
GO:0051168	nuclear export	7	1.59e-07	5.95e-06	2.54 (12836,49,2888,28)
GO:0032774	RNA biosynthetic process	2	1.6e-07	5.96e-06	2.08 (12836,94,2888,44)
GO:0033047	regulation of mitotic sister chromatid segregation	1	1.62e-07	5.99e-06	2.88 (12836,34,2888,22)
GO:0030150	protein import into mitochondrial matrix	7	1.7e-07	6.27e-06	4.10 (12836,13,2888,12)
GO:0006839	mitochondrial transport	7	1.88e-07	6.86e-06	2.37 (12836,60,2888,32)
GO:1901293	nucleoside phosphate biosynthetic process	2	1.9e-07	6.89e-06	1.85 (12836,144,2888,60)
GO:0000910	cytokinesis	1	2.28e-07	8.23e-06	2.55 (12836,47,2888,27)
GO:0061640	cytoskeleton-dependent cytokinesis	1	2.28e-07	8.18e-06	2.55 (12836,47,2888,27)
GO:0044281	small molecule metabolic process	2	2.62e-07	9.34e-06	1.34 (12836,755,2888,228)
GO:0016072	rRNA metabolic process	2	3.01e-07	1.07e-05	1.86 (12836,136,2888,57)
GO:0006364	rRNA processing	6	3.34e-07	1.18e-05	1.88 (12836,130,2888,55)
GO:0016310	phosphorylation	7	3.63e-07	1.27e-05	1.40 (12836,567,2888,178)
GO:0008406	gonad development	5	3.76e-07	1.31e-05	2.26 (12836,67,2888,34)
GO:1901988	negative regulation of cell cycle phase transition	1	3.79e-07	1.31e-05	3.02 (12836,28,2888,19)
GO:0007051	spindle organization	1	3.97e-07	1.37e-05	2.38 (12836,56,2888,30)
GO:0010608	posttranscriptional regulation of gene expression	7	4.17e-07	1.43e-05	1.81 (12836,150,2888,61)
GO:0006457	protein folding	7	4.86e-07	1.66e-05	2.09 (12836,85,2888,40)
GO:0050000	chromosome localization	3	4.89e-07	1.66e-05	3.08 (12836,26,2888,18)
GO:0000377	RNA splicing, via transesterification reactions with bulged adenosine as nucleophile	6	4.91e-07	1.65e-05	2.07 (12836,88,2888,41)
GO:0000375	RNA splicing, via transesterification reactions	6	4.91e-07	1.64e-05	2.07 (12836,88,2888,41)
GO:0000398	mRNA splicing, via spliceosome	6	4.91e-07	1.63e-05	2.07 (12836,88,2888,41)
GO:0000278	mitotic cell cycle	1	5.78e-07	1.92e-05	2.39 (12836,54,2888,29)
GO:0051383	kinetochore organization	3	7.02e-07	2.31e-05	4.07 (12836,12,2888,11)
GO:2001251	negative regulation of chromosome organization	3	8.67e-07	2.84e-05	2.91 (12836,29,2888,19)
GO:1905818	regulation of chromosome separation	1	8.67e-07	2.82e-05	2.91 (12836,29,2888,19)
GO:0010389	regulation of G2/M transition of mitotic cell cycle	1	8.91e-07	2.89e-05	3.33 (12836,20,2888,15)
GO:0044774	mitotic DNA integrity checkpoint	1	8.91e-07	2.87e-05	3.33 (12836,20,2888,15)
GO:0051784	negative regulation of nuclear division	1	9.97e-07	3.2e-05	3.46 (12836,18,2888,14)
GO:0006333	chromatin assembly or disassembly	3	1.03e-06	3.29e-05	3.61 (12836,16,2888,13)
GO:0051302	regulation of cell division	1	1.07e-06	3.4e-05	2.30 (12836,58,2888,30)
GO:0051446	positive regulation of meiotic cell cycle	1	1.16e-06	3.65e-05	2.96 (12836,27,2888,18)
GO:0033045	regulation of sister chromatid segregation	1	1.22e-06	3.84e-05	2.54 (12836,42,2888,24)
GO:0008380	RNA splicing	6	1.29e-06	4.03e-05	1.85 (12836,125,2888,52)
GO:0015931	nucleobase-containing compound transport	7	1.32e-06	4.1e-05	1.94 (12836,103,2888,45)
GO:1904776	regulation of protein localization to cell cortex	7	1.46e-06	4.52e-05	4.44 (12836,9,2888,9)
GO:0000077	DNA damage checkpoint	6	1.52e-06	4.67e-05	3.02 (12836,25,2888,17)
GO:0048468	cell development	5	1.82e-06	5.57e-05	1.76 (12836,149,2888,59)
GO:0034728	nucleosome organization	3	1.91e-06	5.82e-05	2.67 (12836,35,2888,21)
GO:0009117	nucleotide metabolic process	2	2.22e-06	6.72e-05	1.60 (12836,228,2888,82)
GO:1902749	regulation of cell cycle G2/M phase transition	1	2.47e-06	7.43e-05	3.17 (12836,21,2888,15)
GO:0006101	citrate metabolic process	2	2.56e-06	7.66e-05	2.86 (12836,28,2888,18)
GO:0070585	protein localization to mitochondrion	7	2.56e-06	7.63e-05	2.86 (12836,28,2888,18)
GO:0072655	establishment of protein localization to mitochondrion	7	2.56e-06	7.59e-05	2.86 (12836,28,2888,18)
GO:0072350	tricarboxylic acid metabolic process	2	2.56e-06	7.55e-05	2.86 (12836,28,2888,18)
GO:0046390	ribose phosphate biosynthetic process	2	2.91e-06	8.55e-05	1.86 (12836,115,2888,48)
GO:0030071	regulation of mitotic metaphase/anaphase transition	1	3e-06	8.77e-05	3.27 (12836,19,2888,14)
GO:0051052	regulation of DNA metabolic process	2	3.35e-06	9.75e-05	2.31 (12836,52,2888,27)
GO:1904029	regulation of cyclin-dependent protein kinase activity	7	3.47e-06	0.0001	2.91 (12836,26,2888,17)
GO:0006099	tricarboxylic acid cycle	7	3.47e-06	0.0001	2.91 (12836,26,2888,17)
GO:0000079	regulation of cyclin-dependent protein serine/threonine kinase activity	7	3.47e-06	9.95e-05	2.91 (12836,26,2888,17)
GO:0006275	regulation of DNA replication	6	3.48e-06	9.92e-05	3.40 (12836,17,2888,13)
GO:0051304	chromosome separation	1	3.48e-06	9.88e-05	3.40 (12836,17,2888,13)
GO:0008608	attachment of spindle microtubules to kinetochore	1	3.63e-06	0.000103	3.76 (12836,13,2888,11)
GO:0045839	negative regulation of mitotic nuclear division	1	3.63e-06	0.000102	3.76 (12836,13,2888,11)
GO:0018205	peptidyl-lysine modification	7	3.74e-06	0.000105	1.91 (12836,100,2888,43)
GO:0001556	oocyte maturation	4	3.76e-06	0.000105	3.56 (12836,15,2888,12)
GO:0006753	nucleoside phosphate metabolic process	2	3.99e-06	0.000111	1.58 (12836,231,2888,82)
GO:0022607	cellular component assembly	3	4.09e-06	0.000113	1.35 (12836,579,2888,176)
GO:0048608	reproductive structure development	4	4.57e-06	0.000126	2.03 (12836,79,2888,36)
GO:0006334	nucleosome assembly	3	4.65e-06	0.000127	2.96 (12836,24,2888,16)
GO:1901566	organonitrogen compound biosynthetic process	2	4.77e-06	0.00013	1.35 (12836,565,2888,172)
GO:0016054	organic acid catabolic process	2	4.85e-06	0.000132	1.81 (12836,120,2888,49)
GO:0046395	carboxylic acid catabolic process	2	4.85e-06	0.000131	1.81 (12836,120,2888,49)
GO:0090068	positive regulation of cell cycle process	1	4.9e-06	0.000132	2.31 (12836,50,2888,26)
GO:0061982	meiosis I cell cycle process	1	5.32e-06	0.000142	2.76 (12836,29,2888,18)
GO:0072525	pyridine-containing compound biosynthetic process	2	5.32e-06	0.000142	2.76 (12836,29,2888,18)
GO:0009260	ribonucleotide biosynthetic process	2	5.51e-06	0.000146	1.83 (12836,114,2888,47)
GO:0033206	meiotic cytokinesis	1	6.13e-06	0.000162	3.03 (12836,22,2888,15)
GO:0055086	nucleobase-containing small molecule metabolic process	2	6.31e-06	0.000166	1.52 (12836,269,2888,92)
GO:0007129	synapsis	7	6.52e-06	0.000171	4.44 (12836,8,2888,8)
GO:0006417	regulation of translation	6	7.3e-06	0.00019	1.89 (12836,99,2888,42)
GO:0034248	regulation of cellular amide metabolic process	2	7.3e-06	0.000189	1.89 (12836,99,2888,42)
GO:0019363	pyridine nucleotide biosynthetic process	2	7.4e-06	0.000191	2.80 (12836,27,2888,17)
GO:0019359	nicotinamide nucleotide biosynthetic process	2	7.4e-06	0.00019	2.80 (12836,27,2888,17)
GO:0040038	polar body extrusion after meiotic divisions	1	7.92e-06	0.000203	3.11 (12836,20,2888,14)
GO:0048557	embryonic digestive tract morphogenesis	5	7.92e-06	0.000202	3.11 (12836,20,2888,14)
GO:0034504	protein localization to nucleus	7	7.99e-06	0.000203	2.44 (12836,40,2888,22)
GO:0040029	regulation of gene expression, epigenetic	7	8.67e-06	0.000219	1.94 (12836,87,2888,38)
GO:0010605	negative regulation of macromolecule metabolic process	2	1.01e-05	0.000254	1.36 (12836,514,2888,157)
GO:0010558	negative regulation of macromolecule biosynthetic process	2	1.17e-05	0.000293	1.58 (12836,205,2888,73)
GO:0016570	histone modification	7	1.31e-05	0.000327	1.75 (12836,127,2888,50)
GO:0016569	covalent chromatin modification	7	1.31e-05	0.000326	1.75 (12836,127,2888,50)
GO:0006270	DNA replication initiation	6	1.35e-05	0.000334	3.49 (12836,14,2888,11)
GO:0000076	DNA replication checkpoint	6	1.35e-05	0.000332	3.49 (12836,14,2888,11)
GO:0006271	DNA strand elongation involved in DNA replication	6	1.37e-05	0.000338	3.70 (12836,12,2888,10)
GO:0022616	DNA strand elongation	6	1.37e-05	0.000336	3.70 (12836,12,2888,10)
GO:0051255	spindle midzone assembly	1	1.37e-05	0.000335	3.70 (12836,12,2888,10)
GO:0034404	nucleobase-containing small molecule biosynthetic process	2	1.39e-05	0.000338	2.11 (12836,61,2888,29)
GO:0072594	establishment of protein localization to organelle	3	1.45e-05	0.000351	1.80 (12836,111,2888,45)
GO:0006468	protein phosphorylation	7	1.49e-05	0.000358	1.39 (12836,426,2888,133)
GO:0006090	pyruvate metabolic process	2	1.49e-05	0.000357	2.70 (12836,28,2888,17)
GO:1901659	glycosyl compound biosynthetic process	2	1.49e-05	0.000356	2.70 (12836,28,2888,17)
GO:0042254	ribosome biogenesis	6	1.69e-05	0.000402	2.27 (12836,47,2888,24)
GO:2000243	positive regulation of reproductive process	4	1.82e-05	0.000432	1.74 (12836,125,2888,49)
GO:0042455	ribonucleoside biosynthetic process	2	1.88e-05	0.000444	2.96 (12836,21,2888,14)
GO:0009163	nucleoside biosynthetic process	2	1.88e-05	0.000442	2.96 (12836,21,2888,14)
GO:2000113	negative regulation of cellular macromolecule biosynthetic process	2	1.9e-05	0.000446	1.58 (12836,197,2888,70)
GO:0048869	cellular developmental process	5	1.98e-05	0.000463	1.32 (12836,601,2888,178)
GO:0044283	small molecule biosynthetic process	2	2.04e-05	0.000474	1.55 (12836,215,2888,75)
GO:0006606	protein import into nucleus	7	2.46e-05	0.000569	2.48 (12836,34,2888,19)
GO:0006221	pyrimidine nucleotide biosynthetic process	2	2.49e-05	0.000575	3.04 (12836,19,2888,13)
GO:0051303	establishment of chromosome localization	7	2.49e-05	0.000572	3.04 (12836,19,2888,13)
GO:0000003	reproduction	4	2.54e-05	0.000581	1.73 (12836,123,2888,48)
GO:0033365	protein localization to organelle	3	2.55e-05	0.000581	1.60 (12836,181,2888,65)
GO:0044743	protein transmembrane import into intracellular organelle	3	2.84e-05	0.000646	2.61 (12836,29,2888,17)
GO:0034724	DNA replication-independent nucleosome organization	3	2.9e-05	0.000657	4.44 (12836,7,2888,7)
GO:1904778	positive regulation of protein localization to cell cortex	3	2.9e-05	0.000654	4.44 (12836,7,2888,7)
GO:1905340	regulation of protein localization to kinetochore	1	2.9e-05	0.000652	4.44 (12836,7,2888,7)
GO:1905342	positive regulation of protein localization to kinetochore	1	2.9e-05	0.000649	4.44 (12836,7,2888,7)
GO:0071806	protein transmembrane transport	7	2.9e-05	0.000647	2.40 (12836,37,2888,20)
GO:0065002	intracellular protein transmembrane transport	7	2.9e-05	0.000645	2.40 (12836,37,2888,20)
GO:0016073	snRNA metabolic process	2	2.95e-05	0.000652	2.78 (12836,24,2888,15)
GO:0048562	embryonic organ morphogenesis	5	2.95e-05	0.000649	2.78 (12836,24,2888,15)
GO:0071695	anatomical structure maturation	5	3.22e-05	0.000707	3.14 (12836,17,2888,12)
GO:0043044	ATP-dependent chromatin remodeling	3	3.22e-05	0.000705	3.14 (12836,17,2888,12)
GO:0048469	cell maturation	3	3.22e-05	0.000702	3.14 (12836,17,2888,12)
GO:0000724	double-strand break repair via homologous recombination	6	3.63e-05	0.000789	2.27 (12836,43,2888,22)
GO:0000725	recombinational repair	6	3.63e-05	0.000786	2.27 (12836,43,2888,22)
GO:0072528	pyrimidine-containing compound biosynthetic process	2	4.1e-05	0.000884	2.83 (12836,22,2888,14)
GO:0045931	positive regulation of mitotic cell cycle	1	4.25e-05	0.000913	2.41 (12836,35,2888,19)
GO:0044085	cellular component biogenesis	5	4.36e-05	0.000933	2.04 (12836,61,2888,28)
GO:0045934	negative regulation of nucleobase-containing compound metabolic process	2	4.52e-05	0.000965	1.56 (12836,191,2888,67)
GO:0031327	negative regulation of cellular biosynthetic process	2	4.6e-05	0.000979	1.52 (12836,216,2888,74)
GO:0070193	synaptonemal complex organization	3	4.7e-05	0.000995	3.95 (12836,9,2888,8)
GO:0051382	kinetochore assembly	3	4.7e-05	0.000991	3.95 (12836,9,2888,8)
GO:0044818	mitotic G2/M transition checkpoint	1	4.75e-05	0.000998	3.42 (12836,13,2888,10)
GO:0046132	pyrimidine ribonucleoside biosynthetic process	2	4.75e-05	0.000995	3.42 (12836,13,2888,10)
GO:0046134	pyrimidine nucleoside biosynthetic process	2	4.75e-05	0.000991	3.42 (12836,13,2888,10)
GO:0033048	negative regulation of mitotic sister chromatid segregation	1	5.13e-05	0.00107	3.64 (12836,11,2888,9)
GO:0051307	meiotic chromosome separation	1	5.13e-05	0.00106	3.64 (12836,11,2888,9)
GO:0009220	pyrimidine ribonucleotide biosynthetic process	2	5.13e-05	0.00106	3.64 (12836,11,2888,9)
GO:0006732	coenzyme metabolic process	2	5.53e-05	0.00114	1.67 (12836,133,2888,50)
GO:0000226	microtubule cytoskeleton organization	3	5.56e-05	0.00114	1.60 (12836,164,2888,59)
GO:0006165	nucleoside diphosphate phosphorylation	7	5.83e-05	0.00119	2.67 (12836,25,2888,15)
GO:0046031	ADP metabolic process	2	5.83e-05	0.00119	2.67 (12836,25,2888,15)
GO:0009892	negative regulation of metabolic process	2	6.1e-05	0.00124	1.32 (12836,534,2888,158)
GO:0009063	cellular amino acid catabolic process	2	6.37e-05	0.00129	2.06 (12836,56,2888,26)
GO:0007052	mitotic spindle organization	1	7.1e-05	0.00143	2.35 (12836,36,2888,19)
GO:0051170	import into nucleus	7	7.1e-05	0.00143	2.35 (12836,36,2888,19)
GO:1902850	microtubule cytoskeleton organization involved in mitosis	1	7.55e-05	0.00151	1.81 (12836,91,2888,37)
GO:0009890	negative regulation of biosynthetic process	2	7.67e-05	0.00153	1.50 (12836,219,2888,74)
GO:2000241	regulation of reproductive process	4	8.2e-05	0.00163	1.52 (12836,205,2888,70)
GO:0071897	DNA biosynthetic process	2	8.31e-05	0.00165	2.71 (12836,23,2888,14)
GO:0051053	negative regulation of DNA metabolic process	2	8.31e-05	0.00164	2.71 (12836,23,2888,14)
GO:1903829	positive regulation of cellular protein localization	3	8.42e-05	0.00166	2.22 (12836,42,2888,21)
GO:0022613	ribonucleoprotein complex biogenesis	3	9.08e-05	0.00178	2.00 (12836,60,2888,27)
GO:0048477	oogenesis	4	9.12e-05	0.00179	2.13 (12836,48,2888,23)
GO:0006302	double-strand break repair	6	9.23e-05	0.0018	2.03 (12836,57,2888,26)
GO:0009108	coenzyme biosynthetic process	2	9.74e-05	0.0019	1.86 (12836,79,2888,33)
GO:0033043	regulation of organelle organization	3	9.77e-05	0.0019	1.44 (12836,268,2888,87)
GO:0006338	chromatin remodeling	3	0.000104	0.00202	2.35 (12836,34,2888,18)
GO:0032465	regulation of cytokinesis	1	0.000109	0.00211	2.56 (12836,26,2888,15)
GO:0072522	purine-containing compound biosynthetic process	2	0.000111	0.00214	1.71 (12836,109,2888,42)
GO:0006757	ATP generation from ADP	7	0.000118	0.00226	2.75 (12836,21,2888,13)
GO:0006096	glycolytic process	7	0.000118	0.00225	2.75 (12836,21,2888,13)
GO:0007062	sister chromatid cohesion	1	0.000118	0.00224	2.75 (12836,21,2888,13)
GO:0048519	negative regulation of biological process	7	0.000121	0.00229	1.23 (12836,907,2888,250)
GO:1902299	pre-replicative complex assembly involved in cell cycle DNA replication	6	0.000129	0.00244	4.44 (12836,6,2888,6)
GO:0036388	pre-replicative complex assembly	6	0.000129	0.00244	4.44 (12836,6,2888,6)
GO:0006267	pre-replicative complex assembly involved in nuclear cell cycle DNA replication	6	0.000129	0.00243	4.44 (12836,6,2888,6)
GO:0006336	DNA replication-independent nucleosome assembly	3	0.000129	0.00242	4.44 (12836,6,2888,6)
GO:0098534	centriole assembly	3	0.000129	0.00241	4.44 (12836,6,2888,6)
GO:0042138	meiotic DNA double-strand break formation	1	0.000129	0.00241	4.44 (12836,6,2888,6)
GO:0007079	mitotic chromosome movement towards spindle pole	1	0.000129	0.0024	4.44 (12836,6,2888,6)
GO:0007099	centriole replication	1	0.000129	0.00239	4.44 (12836,6,2888,6)
GO:0051315	attachment of mitotic spindle microtubules to kinetochore	1	0.000129	0.00238	4.44 (12836,6,2888,6)
GO:0019362	pyridine nucleotide metabolic process	2	0.00013	0.00239	2.17 (12836,43,2888,21)
GO:0046496	nicotinamide nucleotide metabolic process	2	0.00013	0.00238	2.17 (12836,43,2888,21)
GO:1902750	negative regulation of cell cycle G2/M phase transition	1	0.000132	0.00242	3.17 (12836,14,2888,10)
GO:0051985	negative regulation of chromosome segregation	1	0.000132	0.00241	3.17 (12836,14,2888,10)
GO:0010972	negative regulation of G2/M transition of mitotic cell cycle	1	0.000132	0.00241	3.17 (12836,14,2888,10)
GO:0044773	mitotic DNA damage checkpoint	1	0.000132	0.0024	3.17 (12836,14,2888,10)
GO:0090329	regulation of DNA-dependent DNA replication	6	0.000132	0.00239	3.17 (12836,14,2888,10)
GO:0006473	protein acetylation	7	0.000134	0.00242	2.02 (12836,55,2888,25)
GO:0007292	female gamete generation	4	0.000136	0.00243	2.09 (12836,49,2888,23)
GO:1901606	alpha-amino acid catabolic process	2	0.000136	0.00243	2.05 (12836,52,2888,24)
GO:0016458	gene silencing	7	0.000139	0.00247	1.85 (12836,77,2888,32)
GO:0009185	ribonucleoside diphosphate metabolic process	2	0.000153	0.00273	2.36 (12836,32,2888,17)
GO:1902099	regulation of metaphase/anaphase transition of cell cycle	1	0.000158	0.00281	2.59 (12836,24,2888,14)
GO:0044282	small molecule catabolic process	2	0.000163	0.00288	1.57 (12836,159,2888,56)
GO:1901970	positive regulation of mitotic sister chromatid separation	1	0.000164	0.00289	3.33 (12836,12,2888,9)
GO:0033046	negative regulation of sister chromatid segregation	1	0.000164	0.00288	3.33 (12836,12,2888,9)
GO:0000018	regulation of DNA recombination	6	0.000166	0.0029	2.81 (12836,19,2888,12)
GO:0006164	purine nucleotide biosynthetic process	2	0.000168	0.00294	1.71 (12836,104,2888,40)
GO:0009132	nucleoside diphosphate metabolic process	2	0.00017	0.00296	2.29 (12836,35,2888,18)
GO:1901605	alpha-amino acid metabolic process	2	0.00017	0.00296	1.65 (12836,121,2888,45)
GO:0032787	monocarboxylic acid metabolic process	2	0.000179	0.0031	1.51 (12836,188,2888,64)
GO:0034249	negative regulation of cellular amide metabolic process	2	0.000182	0.00315	2.22 (12836,38,2888,19)
GO:0017148	negative regulation of translation	6	0.000182	0.00314	2.22 (12836,38,2888,19)
GO:0051257	meiotic spindle midzone assembly	1	0.000187	0.00321	3.89 (12836,8,2888,7)
GO:0031936	negative regulation of chromatin silencing	7	0.000187	0.0032	3.89 (12836,8,2888,7)
GO:0006298	mismatch repair	6	0.000188	0.00321	3.56 (12836,10,2888,8)
GO:0016074	snoRNA metabolic process	2	0.000188	0.0032	3.56 (12836,10,2888,8)
GO:0051447	negative regulation of meiotic cell cycle	1	0.000188	0.00319	3.56 (12836,10,2888,8)
GO:0031935	regulation of chromatin silencing	7	0.000188	0.00319	3.56 (12836,10,2888,8)
GO:0090727	positive regulation of brood size	5	0.000188	0.00318	3.56 (12836,10,2888,8)
GO:0046939	nucleotide phosphorylation	7	0.000195	0.00328	2.47 (12836,27,2888,15)
GO:0016999	antibiotic metabolic process	2	0.000198	0.00333	2.08 (12836,47,2888,22)
GO:0072524	pyridine-containing compound metabolic process	2	0.000198	0.00332	2.08 (12836,47,2888,22)
GO:0009259	ribonucleotide metabolic process	2	0.000209	0.00349	1.53 (12836,171,2888,59)
GO:0046394	carboxylic acid biosynthetic process	2	0.000217	0.00361	1.62 (12836,129,2888,47)
GO:0009119	ribonucleoside metabolic process	2	0.000226	0.00375	2.37 (12836,30,2888,16)
GO:2001252	positive regulation of chromosome organization	3	0.000229	0.00379	2.63 (12836,22,2888,13)
GO:0042866	pyruvate biosynthetic process	2	0.000229	0.00378	2.63 (12836,22,2888,13)
GO:0060968	regulation of gene silencing	7	0.000229	0.00377	2.63 (12836,22,2888,13)
GO:0006261	DNA-dependent DNA replication	6	0.000231	0.00379	2.88 (12836,17,2888,11)
GO:0090307	mitotic spindle assembly	1	0.000231	0.00378	2.88 (12836,17,2888,11)
GO:0071900	regulation of protein serine/threonine kinase activity	7	0.000235	0.00383	1.89 (12836,66,2888,28)
GO:0043543	protein acylation	7	0.000247	0.00402	1.90 (12836,63,2888,27)
GO:0031123	RNA 3'-end processing	6	0.000258	0.00419	1.93 (12836,60,2888,26)
GO:0016053	organic acid biosynthetic process	2	0.000266	0.00432	1.61 (12836,130,2888,47)
GO:0097659	nucleic acid-templated transcription	6	0.000284	0.0046	2.00 (12836,51,2888,23)
GO:0051225	spindle assembly	1	0.000285	0.0046	2.49 (12836,25,2888,14)
GO:0019693	ribose phosphate metabolic process	2	0.000287	0.00462	1.51 (12836,180,2888,61)
GO:0009152	purine ribonucleotide biosynthetic process	2	0.000294	0.00472	1.68 (12836,103,2888,39)
GO:0048569	post-embryonic animal organ development	5	0.000299	0.00478	1.84 (12836,70,2888,29)
GO:0030719	P granule organization	3	0.000317	0.00505	2.96 (12836,15,2888,10)
GO:0045910	negative regulation of DNA recombination	6	0.000317	0.00504	2.96 (12836,15,2888,10)
GO:0007286	spermatid development	4	0.000317	0.00503	2.96 (12836,15,2888,10)
GO:0007010	cytoskeleton organization	3	0.000341	0.0054	1.41 (12836,262,2888,83)
GO:0048523	negative regulation of cellular process	7	0.000346	0.00546	1.24 (12836,683,2888,191)
GO:0070507	regulation of microtubule cytoskeleton organization	3	0.000355	0.00558	1.89 (12836,61,2888,26)
GO:0051188	cofactor biosynthetic process	2	0.000355	0.00557	1.74 (12836,87,2888,34)
GO:0006733	oxidoreduction coenzyme metabolic process	2	0.000388	0.00608	1.94 (12836,55,2888,24)
GO:0007017	microtubule-based process	7	0.000445	0.00695	1.41 (12836,249,2888,79)
GO:0007007	inner mitochondrial membrane organization	3	0.000473	0.00736	2.72 (12836,18,2888,11)
GO:0060378	regulation of brood size	5	0.000473	0.00734	2.72 (12836,18,2888,11)
GO:0032200	telomere organization	3	0.000491	0.0076	2.39 (12836,26,2888,14)
GO:0000723	telomere maintenance	3	0.000491	0.00758	2.39 (12836,26,2888,14)
GO:0033108	mitochondrial respiratory chain complex assembly	3	0.000491	0.00756	2.39 (12836,26,2888,14)
GO:0051785	positive regulation of nuclear division	1	0.000546	0.0084	2.30 (12836,29,2888,15)
GO:0016925	protein sumoylation	7	0.000553	0.00848	3.23 (12836,11,2888,8)
GO:0040025	vulval development	5	0.000564	0.00863	1.80 (12836,69,2888,28)
GO:0000972	transcription-dependent tethering of RNA polymerase II gene DNA at nuclear periphery	6	0.000575	0.00877	4.44 (12836,5,2888,5)
GO:1903394	protein localization to kinetochore involved in kinetochore assembly	1	0.000575	0.00875	4.44 (12836,5,2888,5)
GO:0051729	germline cell cycle switching, mitotic to meiotic cell cycle	1	0.000575	0.00873	4.44 (12836,5,2888,5)
GO:0051728	cell cycle switching, mitotic to meiotic cell cycle	1	0.000575	0.00871	4.44 (12836,5,2888,5)
GO:0009209	pyrimidine ribonucleoside triphosphate biosynthetic process	2	0.000575	0.00868	4.44 (12836,5,2888,5)
GO:0060184	cell cycle switching	1	0.000575	0.00866	4.44 (12836,5,2888,5)
GO:0006520	cellular amino acid metabolic process	2	0.000579	0.00869	1.48 (12836,177,2888,59)
GO:0071826	ribonucleoprotein complex subunit organization	3	0.000584	0.00875	1.56 (12836,134,2888,47)
GO:0006351	transcription, DNA-templated	6	0.000603	0.00901	1.99 (12836,47,2888,21)
GO:0046605	regulation of centrosome cycle	1	0.000675	0.0101	2.78 (12836,16,2888,10)
GO:0000727	double-strand break repair via break-induced replication	6	0.000675	0.01	3.46 (12836,9,2888,7)
GO:2000816	negative regulation of mitotic sister chromatid separation	1	0.000675	0.01	3.46 (12836,9,2888,7)
GO:0071173	spindle assembly checkpoint	1	0.000675	0.01	3.46 (12836,9,2888,7)
GO:0071174	mitotic spindle checkpoint	1	0.000675	0.00997	3.46 (12836,9,2888,7)
GO:1902100	negative regulation of metaphase/anaphase transition of cell cycle	1	0.000675	0.00995	3.46 (12836,9,2888,7)
GO:0045005	DNA-dependent DNA replication maintenance of fidelity	6	0.000675	0.00992	3.46 (12836,9,2888,7)
GO:0006122	mitochondrial electron transport, ubiquinol to cytochrome c	7	0.000675	0.0099	3.46 (12836,9,2888,7)
GO:0043144	snoRNA processing	7	0.000675	0.00987	3.46 (12836,9,2888,7)
GO:0045841	negative regulation of mitotic metaphase/anaphase transition	1	0.000675	0.00985	3.46 (12836,9,2888,7)
GO:0007094	mitotic spindle assembly checkpoint	1	0.000675	0.00983	3.46 (12836,9,2888,7)
GO:1905819	negative regulation of chromosome separation	1	0.000675	0.0098	3.46 (12836,9,2888,7)
GO:0009129	pyrimidine nucleoside monophosphate metabolic process	2	0.000675	0.00978	3.46 (12836,9,2888,7)
GO:0009130	pyrimidine nucleoside monophosphate biosynthetic process	2	0.000675	0.00975	3.46 (12836,9,2888,7)
GO:0031577	spindle checkpoint	1	0.000675	0.00973	3.46 (12836,9,2888,7)
GO:0070727	cellular macromolecule localization	3	0.000677	0.00974	1.38 (12836,271,2888,84)
GO:0001708	cell fate specification	7	0.000714	0.0102	1.56 (12836,128,2888,45)
GO:0006997	nucleus organization	3	0.000724	0.0104	2.41 (12836,24,2888,13)
GO:0006220	pyrimidine nucleotide metabolic process	2	0.000724	0.0103	2.41 (12836,24,2888,13)
GO:0030397	membrane disassembly	3	0.00073	0.0104	3.81 (12836,7,2888,6)
GO:0051081	nuclear envelope disassembly	3	0.00073	0.0104	3.81 (12836,7,2888,6)
GO:0007130	synaptonemal complex assembly	3	0.00073	0.0104	3.81 (12836,7,2888,6)
GO:0019856	pyrimidine nucleobase biosynthetic process	2	0.00073	0.0103	3.81 (12836,7,2888,6)
GO:1902275	regulation of chromatin organization	3	0.000809	0.0114	2.30 (12836,27,2888,14)
GO:0072521	purine-containing compound metabolic process	2	0.000833	0.0117	1.47 (12836,172,2888,57)
GO:0009451	RNA modification	6	0.000839	0.0118	1.65 (12836,94,2888,35)
GO:0000281	mitotic cytokinesis	1	0.000867	0.0121	2.22 (12836,30,2888,15)
GO:0009179	purine ribonucleoside diphosphate metabolic process	2	0.000867	0.0121	2.22 (12836,30,2888,15)
GO:0009135	purine nucleoside diphosphate metabolic process	2	0.000867	0.0121	2.22 (12836,30,2888,15)
GO:0072330	monocarboxylic acid biosynthetic process	2	0.000889	0.0124	1.74 (12836,74,2888,29)
GO:0040027	negative regulation of vulval development	5	0.000916	0.0127	2.10 (12836,36,2888,17)
GO:0007530	sex determination	5	0.000916	0.0127	2.10 (12836,36,2888,17)
GO:0009116	nucleoside metabolic process	2	0.000916	0.0127	2.10 (12836,36,2888,17)
GO:0022618	ribonucleoprotein complex assembly	3	0.000953	0.0131	1.55 (12836,126,2888,44)
GO:0062033	positive regulation of mitotic sister chromatid segregation	1	0.000954	0.0131	2.86 (12836,14,2888,9)
GO:0001522	pseudouridine synthesis	7	0.000954	0.0131	2.86 (12836,14,2888,9)
GO:0031023	microtubule organizing center organization	3	0.000954	0.0131	2.86 (12836,14,2888,9)
